# Supplementary material for: Structural basis for recognition and regulation of arenavirus polymerase L by Z protein
Source: Nat Commun. 2021 Jul 5;12:4134. doi: 10.1038/s41467-021-24458-1 (PMC8257661; doi:10.1038/s41467-021-24458-1)
Supplement: Supplementary file 4 — source data [file 41467_2021_24458_MOESM4_ESM.zip › source data/Figure 1a.xlsx]

## Sheet: Sheet1
JUNV L-Superose6
	The Y axis
The X axis	280nm		260nm
0	0.008		0
0.032	0.791		2.594
0.063	12.952		15.628
0.095	49.484		57.707
0.127	24.627		29.499
0.158	12.298		15.347
0.19	8.065		10.354
0.222	5.609		7.962
0.253	4.264		6.308
0.285	3.614		5.586
0.317	3.191		4.914
0.348	2.654		4.373
0.38	2.262		4.183
0.411	2.023		3.808
0.443	1.763		3.561
0.475	1.611		3.318
0.506	1.275		2.905
0.538	1.296		2.986
0.57	1.227		2.635
0.601	0.939		2.489
0.633	0.889		2.534
0.665	1		2.516
0.696	0.679		2.439
0.728	0.465		2.276
0.76	0.648		2.078
0.791	0.716		2.159
0.823	0.368		1.989
0.855	0.706		1.959
0.886	0.461		1.802
0.918	0.556		2.071
0.95	0.46		1.996
0.981	0.537		1.806
1.013	0.659		1.967
1.044	0.405		1.783
1.076	0.441		1.842
1.108	0.558		1.771
1.139	0.236		1.723
1.171	0.427		1.71
1.203	0.637		1.87
1.234	0.656		1.818
1.266	0.538		1.8
1.298	0.539		1.87
1.329	0.754		1.9
1.361	0.688		1.79
1.393	0.581		1.865
1.424	0.454		1.717
1.456	0.529		1.793
1.488	0.311		1.493
1.519	0.133		1.322
1.551	0.086		1.165
1.583	0.237		1.403
1.614	0.059		1.249
1.646	0.003		1.232
1.677	-0.203		1.081
1.709	0.165		1.345
1.741	-0.051		1.208
1.772	-0.178		0.981
1.804	0.021		1.034
1.836	-0.005		0.978
1.867	-0.062		1.01
1.899	-0.13		1.02
1.931	-0.183		0.986
1.962	-0.024		0.941
1.994	-0.103		1.112
2.026	-0.117		0.822
2.057	-0.179		0.816
2.089	-0.042		0.798
2.121	0.056		0.829
2.152	-0.169		0.871
2.184	-0.131		0.872
2.216	0.13		0.906
2.247	0.079		1.004
2.279	-0.046		0.871
2.31	-0.095		0.871
2.342	0.047		0.904
2.374	-0.134		0.86
2.405	-0.131		0.864
2.437	-0.064		0.974
2.469	0.078		1.024
2.5	0.049		0.792
2.532	-0.236		0.566
2.564	-0.368		0.541
2.595	-0.352		0.476
2.627	-0.43		0.524
2.659	-0.521		0.519
2.69	-0.161		0.489
2.722	-0.209		0.439
2.754	-0.311		0.587
2.785	-0.354		0.539
2.817	-0.375		0.43
2.849	-0.347		0.417
2.88	-0.478		0.306
2.912	-0.335		0.532
2.943	-0.405		0.454
2.975	-0.498		0.357
3.007	-0.486		0.329
3.038	-0.367		0.384
3.07	-0.608		0.505
3.102	-0.457		0.489
3.133	-0.39		0.372
3.165	-0.442		0.43
3.197	-0.543		0.403
3.228	-0.26		0.411
3.26	0.039		0.804
3.292	0.261		0.761
3.323	-0.039		0.928
3.355	0.14		0.797
3.387	-0.201		0.782
3.418	-0.075		0.766
3.45	-0.061		0.816
3.482	-0.082		0.696
3.513	-0.309		0.614
3.545	-0.368		0.388
3.576	-0.486		0.292
3.608	-0.307		0.352
3.64	-0.498		0.348
3.671	-0.59		0.341
3.703	-0.575		0.448
3.735	-0.513		0.308
3.766	-0.534		0.309
3.798	-0.296		0.295
3.83	-0.434		0.378
3.861	-0.301		0.252
3.893	-0.668		0.183
3.925	-0.589		0.162
3.956	-0.43		0.289
3.988	-0.782		0.105
4.02	-0.695		0.047
4.051	-0.619		0.102
4.083	-0.363		0.294
4.115	-0.503		0.121
4.146	-0.419		0.255
4.178	-0.523		0.116
4.21	-0.408		0.132
4.241	-0.415		0.246
4.273	-0.207		0.503
4.304	-0.433		0.522
4.336	-0.242		0.278
4.368	-0.417		0.355
4.399	-0.346		0.427
4.431	-0.454		0.448
4.463	-0.332		0.537
4.494	-0.435		0.252
4.526	-0.375		0.232
4.558	-0.428		0.398
4.589	-0.242		0.199
4.621	-0.492		0.106
4.653	-0.557		0.085
4.684	-0.584		0.158
4.716	-0.47		0.203
4.748	-0.463		0.182
4.779	-0.456		0.337
4.811	-0.428		0.279
4.843	-0.379		0.234
4.874	-0.416		0.237
4.906	-0.417		0.199
4.937	-0.606		0.139
4.969	-0.588		0.18
5.001	-0.476		0.161
5.032	-0.597		0.117
5.064	-0.501		0.253
5.096	-0.47		0.114
5.127	-0.567		0.298
5.159	-0.132		0.213
5.191	-0.334		0.298
5.222	-0.388		0.065
5.254	-0.522		0.14
5.286	-0.206		0.284
5.317	0.17		0.606
5.349	-0.045		0.509
5.381	0.011		0.46
5.412	0.025		0.27
5.444	-0.051		0.474
5.476	-0.182		0.381
5.507	-0.183		0.485
5.539	-0.233		0.341
5.57	-0.213		0.28
5.602	-0.39		0.043
5.634	-0.481		0.199
5.665	-0.281		-0.029
5.697	-0.411		0.077
5.729	-0.536		0.005
5.76	-0.364		0.007
5.792	-0.497		0.027
5.824	-0.481		0.282
5.855	-0.53		0.075
5.887	-0.474		0.039
5.919	-0.492		0.057
5.95	-0.501		-0.03
5.982	-0.61		0.122
6.014	-0.689		-0.064
6.045	-0.722		0.035
6.077	-0.581		0.01
6.109	-0.52		-0.166
6.14	-0.375		0.136
6.172	-0.293		0.048
6.203	-0.456		0.009
6.235	-0.567		0.035
6.267	-0.325		-0.02
6.298	-0.304		0.026
6.33	-0.24		0.318
6.362	-0.435		0.299
6.393	-0.304		0.12
6.425	-0.289		0.042
6.457	-0.358		0.132
6.488	-0.146		0.166
6.52	-0.399		0.34
6.552	-0.279		0.221
6.583	-0.385		0.141
6.615	-0.392		0.275
6.647	-0.471		-0.056
6.678	-0.576		-0.189
6.71	-0.32		-0.06
6.742	-0.495		-0.053
6.773	-0.378		-0.133
6.805	-0.506		-0.001
6.836	-0.572		-0.069
6.868	-0.57		-0.064
6.9	-0.668		-0.086
6.931	-0.534		0.04
6.963	-0.603		-0.012
6.995	-0.485		0.018
7.026	-0.582		-0.071
7.058	-0.721		0.025
7.09	-0.521		0.051
7.121	-0.473		-0.004
7.153	-0.475		0.162
7.185	-0.372		0.03
7.216	-0.352		0.139
7.248	-0.205		0.086
7.28	-0.34		0.029
7.311	-0.221		0.07
7.343	0.017		0.45
7.375	0.196		0.426
7.406	0.11		0.482
7.438	0.114		0.528
7.469	0.055		0.387
7.501	-0.019		0.588
7.533	0.255		0.352
7.564	-0.061		0.201
7.596	-0.318		0.114
7.628	-0.215		0.235
7.659	-0.213		0.181
7.691	-0.519		-0.211
7.723	-0.445		0.014
7.754	-0.438		0.007
7.786	-0.521		0.071
7.818	-0.272		-0.154
7.849	-0.892		-0.01
7.881	-0.599		-0.274
7.913	-0.364		0.097
7.944	-0.459		-0.067
7.976	-0.244		-0.125
8.008	-0.456		-0.067
8.039	-0.241		-0.068
8.071	-0.568		-0.023
8.102	-0.542		-0.111
8.134	-0.555		-0.076
8.166	-0.383		-0.03
8.197	-0.351		-0.03
8.229	-0.326		0.192
8.261	-0.503		-0.032
8.292	-0.266		-0.089
8.324	-0.313		-0.04
8.356	-0.326		0.173
8.387	-0.261		0.337
8.419	-0.118		0.35
8.451	-0.279		0.144
8.482	-0.379		0.28
8.514	-0.016		0.15
8.546	-0.188		0.195
8.577	-0.292		0.209
8.609	-0.295		0.269
8.641	-0.165		0.062
8.672	-0.167		0.124
8.704	-0.793		0.019
8.736	-0.539		0.085
8.767	-0.425		-0.058
8.799	-0.674		0.114
8.83	-0.388		-0.144
8.862	-0.412		-0.011
8.894	-0.634		0.058
8.925	-0.524		0.159
8.957	-0.31		0.032
8.989	-0.393		0.13
9.02	-0.435		-0.036
9.052	-0.634		0.135
9.084	-0.47		0.009
9.115	-0.691		0.195
9.147	-0.397		0.383
9.179	-0.454		0.135
9.21	-0.233		0.357
9.242	-0.242		0.331
9.274	-0.241		0.269
9.305	-0.32		0.451
9.337	-0.316		0.284
9.369	0.137		0.421
9.4	0.36		0.787
9.432	0.056		0.735
9.463	0.241		0.761
9.495	0.446		0.886
9.527	0.231		1.015
9.558	0.233		0.964
9.59	0.268		0.878
9.622	0.58		1.124
9.653	0.467		1.028
9.685	0.097		0.968
9.717	0.167		0.724
9.748	0.147		0.777
9.78	-0.062		0.769
9.812	0.14		0.853
9.843	0.341		0.702
9.875	0.067		1.094
9.907	0.327		0.885
9.938	0.225		0.875
9.97	0.289		0.964
10.002	0.177		1.029
10.033	0.206		1.089
10.065	0.532		1.182
10.096	0.458		1.249
10.128	0.377		1.129
10.16	0.383		1.167
10.191	0.417		1.225
10.223	0.329		1.308
10.255	0.54		1.376
10.286	0.593		1.559
10.318	0.485		1.522
10.35	0.344		1.355
10.381	0.109		1.228
10.413	0.534		1.41
10.445	0.67		1.793
10.476	0.787		1.645
10.508	0.547		1.65
10.54	1.08		1.725
10.571	0.699		1.76
10.603	1.022		1.768
10.635	0.844		1.851
10.666	0.76		1.872
10.698	0.603		1.938
10.729	0.707		1.756
10.761	0.625		1.753
10.793	0.84		1.808
10.824	0.812		1.698
10.856	0.822		1.728
10.888	1.031		1.774
10.919	0.652		1.813
10.951	0.855		1.929
10.983	0.769		1.84
11.014	0.951		1.918
11.046	0.893		1.889
11.078	0.945		2.027
11.109	1.041		1.971
11.141	1.039		1.848
11.173	0.751		1.958
11.204	0.995		2.155
11.236	1.1		2.199
11.268	1.093		2.107
11.299	1.267		2.159
11.331	1.239		2.261
11.362	1.186		2.344
11.394	1.241		2.246
11.426	1.596		2.698
11.457	1.78		2.709
11.489	1.744		2.766
11.521	1.907		2.917
11.552	1.87		2.921
11.584	2.056		3
11.616	1.998		2.862
11.647	2.02		2.881
11.679	1.807		2.934
11.711	1.861		2.8
11.742	1.743		2.877
11.774	1.541		2.699
11.806	1.495		2.732
11.837	1.765		2.756
11.869	1.729		2.802
11.901	1.688		2.559
11.932	1.793		2.852
11.964	1.957		2.838
11.995	2.002		3.023
12.027	2.018		2.824
12.059	1.89		2.915
12.09	2.045		2.878
12.122	1.94		2.899
12.154	2.104		3.098
12.185	2.002		2.999
12.217	2.255		3.015
12.249	2.219		3.057
12.28	2.402		3.04
12.312	2.295		3.321
12.344	2.473		3.243
12.375	2.247		3.245
12.407	2.594		3.164
12.439	2.534		3.302
12.47	2.668		3.646
12.502	2.792		3.646
12.534	3.01		3.513
12.565	3.221		3.683
12.597	3.368		3.899
12.629	3.368		3.815
12.66	3.549		3.975
12.692	3.753		4.079
12.723	3.592		4.08
12.755	3.964		4.128
12.787	4.146		3.931
12.818	4.144		4.049
12.85	4.277		4.402
12.882	4.531		4.36
12.913	4.928		4.622
12.945	5.303		4.739
12.977	5.756		4.837
13.008	6.042		4.976
13.04	6.62		5.237
13.072	6.838		5.437
13.103	7.343		5.685
13.135	7.97		5.983
13.167	8.583		6.104
13.198	9.15		6.297
13.23	10.067		6.64
13.262	10.571		6.918
13.293	11.396		7.307
13.325	12.03		7.69
13.356	13.139		8.098
13.388	13.881		8.463
13.42	14.897		8.942
13.451	16.158		9.394
13.483	17.63		10.072
13.515	18.638		10.574
13.546	19.96		11.038
13.578	21.182		11.666
13.61	22.715		12.328
13.641	23.977		12.822
13.673	25.225		13.442
13.705	26.645		13.953
13.736	27.724		14.431
13.768	29.12		14.966
13.8	30.366		15.276
13.831	31.268		15.881
13.863	32.878		16.375
13.895	33.861		16.833
13.926	34.839		17.321
13.958	36.429		17.919
13.989	37.531		18.377
14.021	38.889		18.948
14.053	39.784		19.544
14.084	40.924		19.926
14.116	42.231		20.291
14.148	43.294		21.113
14.179	44.835		21.414
14.211	46.414		22.155
14.243	48.764		23.004
14.274	51.307		24.128
14.306	54.861		25.77
14.338	59.918		27.764
14.369	66.859		30.787
14.401	76.588		34.649
14.433	89.436		39.847
14.464	106.049		46.649
14.496	125.46		55.015
14.528	148.547		64.576
14.559	171.854		74.425
14.591	196.747		84.884
14.622	220.275		94.907
14.654	243.562		104.658
14.686	264.366		113.624
14.717	283.331		121.641
14.749	300.046		128.781
14.781	313.459		134.662
14.812	325.457		139.715
14.844	334.606		143.476
14.876	342.352		146.811
14.907	347.998		149.301
14.939	352.215		151.081
14.971	354.826		152.323
15.002	356.216		152.996
15.034	357.045		153.103
15.066	356.176		152.871
15.097	354.997		152.374
15.129	352.887		151.149
15.161	350.494		150.192
15.192	346.927		148.56
15.224	343.159		146.99
15.255	338.132		144.984
15.287	333.741		142.979
15.319	329.045		140.715
15.35	323.319		138.643
15.382	317.208		135.785
15.414	311.762		133.262
15.445	305.534		130.569
15.477	298.349		127.765
15.509	292.093		125.075
15.54	284.838		122.243
15.572	277.956		118.888
15.604	270.513		116.016
15.635	263.251		112.843
15.667	255.788		109.561
15.699	248.45		106.421
15.73	240.823		103.119
15.762	233.204		99.904
15.794	225.735		96.755
15.825	217.857		93.362
15.857	210.019		90.155
15.888	202.155		86.844
15.92	194.965		83.702
15.952	187.341		80.538
15.983	179.757		77.259
16.015	172.278		74.076
16.047	165.039		71.123
16.078	157.803		67.975
16.11	151.1		65.211
16.142	143.801		62.213
16.173	136.848		59.396
16.205	130.294		56.317
16.237	123.824		53.95
16.268	117.424		51.212
16.3	111.186		48.495
16.332	105.226		45.868
16.363	99.346		43.438
16.395	93.612		41.104
16.427	88.116		38.868
16.458	82.382		36.531
16.49	77.653		34.492
16.521	72.467		32.33
16.553	68.122		30.63
16.585	63.52		28.681
16.616	59.374		26.906
16.648	54.974		25.252
16.68	51.072		23.566
16.711	47.532		22
16.743	44.109		20.614
16.775	41.195		19.326
16.806	38.105		17.872
16.838	35.29		16.881
16.87	32.427		15.652
16.901	30.207		14.698
16.933	27.856		13.819
16.965	25.721		12.868
16.996	24.116		11.988
17.028	22.16		11.136
17.06	20.566		10.62
17.091	19.226		9.976
17.123	18.147		9.58
17.155	16.954		8.942
17.186	15.92		8.368
17.218	14.823		8.117
17.249	14.031		7.729
17.281	13.052		7.345
17.313	12.791		6.98
17.344	11.607		6.661
17.376	11.003		6.326
17.408	10.643		6.301
17.439	9.928		5.986
17.471	9.589		5.961
17.503	9.265		5.496
17.534	8.911		5.538
17.566	8.74		5.547
17.598	8.42		5.614
17.629	8.139		5.345
17.661	7.821		5.062
17.693	7.916		5.113
17.724	7.661		4.98
17.756	7.41		4.947
17.788	7.312		4.866
17.819	7.046		4.755
17.851	6.933		4.608
17.882	6.57		4.364
17.914	6.341		4.279
17.946	6.273		4.051
17.977	5.769		3.985
18.009	5.91		3.961
18.041	5.678		3.977
18.072	5.638		3.785
18.104	5.215		3.636
18.136	5.3		3.676
18.167	5.104		3.382
18.199	5.211		3.416
18.231	4.903		3.311
18.262	4.971		3.304
18.294	4.737		3.188
18.326	4.397		3.08
18.357	4.42		3.067
18.389	4.392		2.854
18.421	4.369		2.782
18.452	4.156		2.813
18.484	4.162		2.756
18.515	3.891		2.5
18.547	3.649		2.31
18.579	3.692		2.401
18.61	3.69		2.354
18.642	3.558		2.329
18.674	3.403		2.229
18.705	3.637		2.06
18.737	3.634		2.064
18.769	3.473		2.22
18.8	3.303		1.95
18.832	3.242		2.065
18.864	3.306		1.694
18.895	3.089		1.604
18.927	3.06		1.634
18.959	2.874		1.495
18.99	2.87		1.427
