# Supplementary material for: Structural basis for recognition and regulation of arenavirus polymerase L by Z protein
Source: Nat Commun. 2021 Jul 5;12:4134. doi: 10.1038/s41467-021-24458-1 (PMC8257661; doi:10.1038/s41467-021-24458-1)
Supplement: Supplementary file 4 — source data [file 41467_2021_24458_MOESM4_ESM.zip › source data/Figure 1b.xlsx]

## Sheet: Sheet1
JUNV L-Z-Superose6
	The Y axis
The X axis	280nm		260nm
0	1.381		1.5
0.017	8.611		11.393
0.033	22.138		26.726
0.05	27.279		32.29
0.067	20.826		25.392
0.083	16.507		20.434
0.1	13.446		16.572
0.117	12.288		15.56
0.133	19.233		23.528
0.15	35.787		42.013
0.167	35.177		41.06
0.183	25.151		29.553
0.2	17.41		21.532
0.217	13.673		17.026
0.233	10.977		13.47
0.25	9.238		11.521
0.267	7.853		10.371
0.283	7.346		9.354
0.3	6.601		8.524
0.317	6.161		7.912
0.333	4.991		6.273
0.35	4.112		5.773
0.367	3.79		5.245
0.383	3.453		4.659
0.4	3.266		4.387
0.416	3.079		4.369
0.433	2.845		4.142
0.45	2.792		3.878
0.466	2.544		3.917
0.483	2.206		3.606
0.5	2.145		3.343
0.516	1.965		3.107
0.533	1.391		3.006
0.55	1.684		2.661
0.566	1.524		2.622
0.583	1.404		2.691
0.6	1.295		2.547
0.616	1.252		2.563
0.633	1.096		2.349
0.65	0.978		2.267
0.666	0.97		2.133
0.683	0.958		2.266
0.7	0.783		2.55
0.716	0.554		2.263
0.733	0.675		2.153
0.75	0.709		2.122
0.766	0.488		1.98
0.783	0.326		1.912
0.8	0.537		1.686
0.816	0.441		1.829
0.833	0.608		1.691
0.85	0.499		1.604
0.866	0.444		1.594
0.883	0.387		1.749
0.9	0.22		1.659
0.916	0.235		1.566
0.933	0.228		1.846
0.95	-0.14		1.594
0.966	-0.145		1.543
0.983	0.028		1.651
1	0.064		1.469
1.016	0.294		1.434
1.033	0.096		1.469
1.05	0.281		1.531
1.066	0.298		1.562
1.083	0.297		1.448
1.1	0.151		1.637
1.116	0.002		1.196
1.133	-0.061		1.162
1.149	0.111		1.259
1.166	-0.189		1.146
1.183	-0.201		1.139
1.199	-0.104		1.402
1.216	-0.02		1.469
1.233	0.386		1.545
1.249	0.76		1.519
1.266	0.755		1.961
1.283	0.769		1.707
1.299	0.507		1.59
1.316	0.556		1.343
1.333	0.375		1.562
1.349	0.076		1.726
1.366	0.288		1.514
1.383	0.312		1.536
1.399	0.386		1.304
1.416	0.509		1.409
1.433	0.292		1.478
1.449	0.433		1.349
1.466	0.305		1.383
1.483	0.32		1.255
1.499	-0.034		1.592
1.516	0.392		1.351
1.533	0.368		1.254
1.549	0.11		1.195
1.566	-0.104		1.023
1.583	-0.274		1.198
1.599	0.148		0.785
1.616	0.168		1.014
1.633	0.067		0.92
1.649	0.004		1.057
1.666	-0.117		1.027
1.683	-0.211		0.856
1.699	-0.229		0.948
1.716	0.079		0.884
1.733	0.013		0.835
1.749	-0.098		0.926
1.766	-0.012		0.98
1.783	-0.358		1.024
1.799	-0.18		0.912
1.816	-0.211		0.886
1.833	-0.117		0.892
1.849	-0.103		0.716
1.866	-0.1		0.792
1.883	0.148		0.849
1.899	-0.166		0.719
1.916	-0.19		0.589
1.932	-0.135		0.669
1.949	-0.336		0.421
1.966	-0.167		0.89
1.982	-0.182		0.854
1.999	-0.076		0.836
2.016	0.034		0.563
2.032	0.073		0.742
2.049	-0.209		0.978
2.066	0.01		0.859
2.082	-0.189		0.709
2.099	-0.084		1.06
2.116	0.026		1.107
2.132	0.149		0.894
2.149	-0.022		0.517
2.166	-0.217		0.647
2.182	0.114		0.754
2.199	0.355		0.598
2.216	0.151		0.75
2.232	0.278		1.232
2.249	0.781		1.51
2.266	0.884		1.383
2.282	0.973		1.264
2.299	0.834		1.273
2.316	0.806		1.516
2.332	0.43		1.207
2.349	0.507		1.245
2.366	0.425		1.207
2.382	0.54		1.118
2.399	0.511		1.161
2.416	0.593		1.216
2.432	0.552		1.259
2.449	0.984		1.439
2.466	0.807		1.608
2.482	0.755		1.327
2.499	0.561		1.018
2.516	0.379		1.02
2.532	0.281		1.13
2.549	0.283		0.982
2.566	0.285		0.86
2.582	0.108		0.535
2.599	-0.091		0.46
2.616	-0.017		0.646
2.632	0.019		0.578
2.649	-0.116		0.542
2.665	-0.286		0.392
2.682	-0.068		0.296
2.699	-0.203		0.67
2.715	-0.273		0.574
2.732	-0.283		0.402
2.749	-0.276		0.212
2.765	-0.214		0.309
2.782	0.076		0.681
2.799	0.104		0.658
2.815	-0.031		0.395
2.832	-0.059		0.447
2.849	-0.316		0.427
2.865	-0.421		0.743
2.882	-0.383		0.636
2.899	-0.367		0.241
2.915	-0.277		0.327
2.932	-0.29		0.382
2.949	-0.094		0.384
2.965	-0.279		0.491
2.982	-0.244		0.423
2.999	-0.311		0.043
3.015	-0.308		0.348
3.032	-0.223		0.498
3.049	-0.332		0.52
3.065	-0.089		0.388
3.082	0.077		0.715
3.099	0.195		0.636
3.115	0.315		0.526
3.132	0.399		0.387
3.149	0.426		0.579
3.165	0.07		0.318
3.182	-0.357		0.217
3.199	-0.191		0.385
3.215	-0.083		0.334
3.232	-0.091		0.279
3.249	-0.3		0.228
3.265	-0.25		0.581
3.282	0.324		0.972
3.299	0.725		0.885
3.315	0.515		0.734
3.332	0.298		0.727
3.349	0.36		0.228
3.365	0.191		0.461
3.382	0.197		0.412
3.399	0.363		0.611
3.415	0.225		0.566
3.432	0.175		0.733
3.448	-0.058		0.612
3.465	0.235		0.495
3.482	0.049		0.633
3.498	0.31		0.473
3.515	0.263		0.382
3.532	0.18		0.637
3.548	0.255		0.617
3.565	0.116		0.647
3.582	0.343		0.774
3.598	-0.181		0.509
3.615	-0.476		0.13
3.632	-0.307		0.349
3.648	-0.086		0.267
3.665	-0.476		0.137
3.682	0.041		0.022
3.698	-0.029		0.303
3.715	-0.264		0.059
3.732	-0.193		0.182
3.748	0.019		0.276
3.765	0.148		-0.055
3.782	-0.138		-0.004
3.798	-0.204		0.033
3.815	-0.189		0.028
3.832	-0.069		0.112
3.848	-0.395		-0.069
3.865	-0.339		-0.001
3.882	-0.161		-0.092
3.898	-0.201		-0.071
3.915	-0.471		0.168
3.932	-0.422		0.258
3.948	-0.281		0.263
3.965	-0.167		0.025
3.982	-0.257		0.041
3.998	-0.302		0.043
4.015	-0.249		0.189
4.032	-0.16		0.025
4.048	-0.428		0.138
4.065	-0.55		-0.048
4.082	-0.245		-0.087
4.098	-0.082		-0.134
4.115	0.02		0.141
4.132	0.053		-0.003
4.148	-0.214		0.249
4.165	0.06		0.038
4.181	-0.025		-0.082
4.198	0.044		0.153
4.215	-0.079		0.156
4.231	-0.098		0.02
4.248	-0.375		0.072
4.265	-0.233		0.049
4.281	-0.236		0.016
4.298	0.011		0.514
4.315	0.676		0.671
4.331	0.715		0.832
4.348	0.776		0.517
4.365	0.455		0.829
4.381	0.56		0.565
4.398	0.608		0.467
4.415	0.55		0.666
4.431	0.425		0.812
4.448	0.758		0.701
4.465	0.532		0.381
4.481	0.465		0.52
4.498	0.389		0.524
4.515	0.377		0.587
4.531	0.449		0.662
4.548	0.216		0.493
4.565	-0.139		0.227
4.581	-0.08		0.302
4.598	0.298		-0.046
4.615	0.231		0.151
4.631	-0.24		-0.113
4.648	-0.377		-0.175
4.665	-0.339		-0.303
4.681	-0.367		-0.061
4.698	-0.386		0.005
4.715	-0.329		-0.08
4.731	-0.524		-0.279
4.748	-0.633		-0.166
4.765	-0.414		-0.151
4.781	0.028		-0.174
4.798	-0.156		-0.073
4.815	-0.402		-0.246
4.831	-0.143		-0.252
4.848	-0.218		-0.029
4.865	-0.489		-0.136
4.881	-0.29		-0.373
4.898	-0.323		-0.545
4.914	-0.425		-0.175
4.931	-0.234		0.089
4.948	-0.055		-0.007
4.964	-0.325		-0.249
4.981	-0.503		0.135
4.998	-0.338		-0.134
5.014	-0.158		-0.029
5.031	-0.072		-0.036
5.048	-0.246		-0.13
5.064	-0.231		-0.27
5.081	-0.345		-0.26
5.098	-0.212		-0.235
5.114	-0.081		-0.319
5.131	-0.052		-0.089
5.148	0.181		0.073
5.164	0.219		0.174
5.181	0.172		-0.09
5.198	0.152		0.09
5.214	-0.066		-0.02
5.231	-0.103		-0.18
5.248	0.005		-0.457
5.264	-0.117		-0.154
5.281	-0.168		-0.044
5.298	-0.095		-0.365
5.314	-0.052		-0.108
5.331	0.44		-0.129
5.348	0.262		0.123
5.364	0.517		0.188
5.381	0.52		0.449
5.398	0.328		0.33
5.414	0.487		0.143
5.431	0.15		0.199
5.448	0.337		-0.189
5.464	0.3		0.128
5.481	0.434		0.083
5.498	0.726		0.033
5.514	0.869		0.288
5.531	0.871		0.156
5.548	0.33		0.274
5.564	0.494		0.056
5.581	0.344		0.006
5.598	0.11		-0.316
5.614	0.267		-0.254
5.631	0.164		0.08
5.648	0.201		-0.106
5.664	0.06		-0.253
5.681	-0.155		-0.558
5.697	-0.134		-0.224
5.714	-0.125		-0.364
5.731	-0.127		-0.359
5.747	-0.431		-0.342
5.764	-0.225		-0.197
5.781	0.049		-0.296
5.797	0.088		-0.15
5.814	0.043		-0.498
5.831	-0.08		-0.179
5.847	-0.05		-0.129
5.864	-0.226		-0.231
5.881	-0.301		-0.02
5.897	-0.399		-0.313
5.914	-0.187		-0.45
5.931	-0.319		-0.272
5.947	-0.309		-0.269
5.964	-0.41		-0.252
5.981	-0.588		-0.337
5.997	-0.365		-0.379
6.014	-0.196		-0.367
6.031	-0.051		-0.234
6.047	0.01		-0.263
6.064	-0.132		-0.476
6.081	-0.241		-0.324
6.097	-0.066		-0.188
6.114	-0.141		-0.475
6.131	-0.558		-0.382
6.147	-0.498		-0.038
6.164	-0.34		-0.288
6.181	-0.08		-0.438
6.197	-0.162		-0.36
6.214	-0.011		-0.259
6.231	-0.075		-0.441
6.247	-0.289		-0.593
6.264	-0.224		-0.532
6.281	-0.24		-0.348
6.297	-0.311		-0.462
6.314	-0.361		-0.536
6.331	-0.142		-0.233
6.347	0.459		0.151
6.364	0.795		0.313
6.381	0.778		0.342
6.397	0.343		0.417
6.414	0.356		0.295
6.43	0.577		0.304
6.447	0.641		0.369
6.464	0.541		0.433
6.48	0.522		0.078
6.497	0.711		0.187
6.514	0.887		0.227
6.53	0.749		0.218
6.547	0.723		0.314
6.564	0.525		0.187
6.58	0.542		0.023
6.597	0.78		0.219
6.614	0.488		0.154
6.63	0.094		0.015
6.647	0.193		-0.213
6.664	-0.107		-0.412
6.68	-0.316		-0.751
6.697	-0.311		-0.568
6.714	0.036		-0.499
6.73	-0.241		-0.733
6.747	-0.122		-0.653
6.764	-0.392		-0.573
6.78	-0.473		-0.568
6.797	-0.048		-0.699
6.814	0.248		-0.746
6.83	-0.187		-0.588
6.847	-0.329		-0.581
6.864	-0.386		-0.522
6.88	-0.247		-0.617
6.897	-0.326		-0.671
6.914	-0.025		-0.695
6.93	0.106		-0.432
6.947	0.058		-0.531
6.964	-0.226		-0.752
6.98	-0.212		-0.818
6.997	-0.325		-0.572
7.014	-0.26		-0.713
7.03	-0.458		-0.796
7.047	-0.029		-0.777
7.064	-0.293		-0.551
7.08	-0.536		-0.793
7.097	-0.255		-0.716
7.114	-0.136		-0.72
7.13	-0.015		-0.685
7.147	0.009		-0.716
7.164	0.016		-0.46
7.18	-0.111		-0.295
7.197	0.114		-0.035
7.213	0.233		-0.021
7.23	0.035		0.102
7.247	-0.308		-0.197
7.263	0.275		-0.323
7.28	0.266		-0.104
7.297	0.304		-0.088
7.313	0.096		-0.123
7.33	-0.274		0.019
7.347	-0.012		-0.031
7.363	0.203		0.069
7.38	0.666		0.459
7.397	0.731		0.468
7.413	1.047		0.277
7.43	0.782		0.41
7.447	0.499		0.198
7.463	0.684		0.227
7.48	0.756		-0.016
7.497	0.747		0.141
7.513	0.881		0.108
7.53	0.82		0.23
7.547	0.666		0.265
7.563	0.63		0.271
7.58	0.883		0.551
7.597	0.738		0.599
7.613	0.747		0.478
7.63	0.651		0.458
7.647	0.74		0.601
7.663	0.979		0.52
7.68	0.686		0.373
7.697	0.662		0.496
7.713	0.55		0.377
7.73	0.545		0.619
7.747	0.543		0.507
7.763	0.732		0.307
7.78	0.528		0.806
7.797	0.639		0.675
7.813	0.805		0.793
7.83	0.698		0.839
7.847	0.807		0.866
7.863	0.684		1.007
7.88	0.823		0.945
7.897	0.855		0.862
7.913	0.684		0.964
7.93	0.938		0.978
7.946	0.861		1.135
7.963	0.95		1.088
7.98	1.082		1.148
7.996	1.115		1.323
8.013	0.958		1.452
8.03	1.137		1.473
8.046	1.283		1.583
8.063	1.406		1.495
8.08	1.259		1.598
8.096	1.432		1.662
8.113	1.511		1.805
8.13	1.393		2.005
8.146	1.603		2.158
8.163	1.713		2.274
8.18	1.636		2.458
8.196	1.907		2.533
8.213	2.262		2.817
8.23	2.236		2.705
8.246	2.366		3.018
8.263	2.085		3.082
8.28	2.365		3.249
8.296	2.273		3.102
8.313	2.607		3.158
8.33	2.632		2.904
8.346	2.718		3.432
8.363	2.733		3.617
8.38	3.01		3.963
8.396	3.623		4.323
8.413	3.58		4.388
8.43	3.65		4.247
8.446	3.644		4.455
8.463	3.882		4.5
8.48	3.889		4.513
8.496	3.909		4.282
8.513	3.658		4.35
8.53	3.765		4.72
8.546	3.877		4.611
8.563	3.853		4.614
8.58	3.923		4.819
8.596	3.894		4.625
8.613	3.735		4.652
8.63	3.761		4.379
8.646	3.512		4.292
8.663	3.129		4.277
8.68	3.143		4.306
8.696	3.155		4.029
8.713	3.028		3.945
8.729	2.848		3.968
8.746	2.722		3.937
8.763	2.666		3.692
8.779	2.978		3.634
8.796	2.654		3.573
8.813	2.593		3.723
8.829	2.553		3.755
8.846	2.543		3.467
8.863	2.65		3.317
8.879	2.846		3.39
8.896	2.557		3.17
8.913	2.705		3.21
8.929	2.422		3.107
8.946	2.613		3.21
8.963	2.539		3.043
8.979	2.563		3.142
8.996	2.297		3.122
9.013	2.397		2.94
9.029	2.524		3.027
9.046	2.349		3.07
9.063	2.259		3.065
9.079	2.58		3.058
9.096	2.468		2.833
9.113	2.266		3.061
9.129	2.231		2.714
9.146	2.186		2.674
9.163	1.8		2.61
9.179	2.151		2.6
9.196	2.284		2.404
9.213	2.086		2.592
9.229	2.323		2.428
9.246	2.481		2.519
9.263	2.225		2.476
9.279	2.482		2.813
9.296	2.239		2.787
9.313	2.067		2.626
9.329	2.171		2.224
9.346	2.327		2.259
9.363	2.044		2.556
9.379	2.11		2.21
9.396	2.278		2.273
9.413	2.314		2.578
9.429	2.67		2.913
9.446	2.603		2.88
9.462	2.386		2.594
9.479	2.529		2.448
9.496	2.311		2.481
9.512	2.092		2.49
9.529	2.587		2.238
9.546	2.481		2.184
9.562	2.193		2.217
9.579	2.154		2.349
9.596	2.276		2.363
9.612	2.277		2.318
9.629	2.407		1.967
9.646	2.272		2.261
9.662	2.441		2.355
9.679	2.265		2.304
9.696	2.156		2.315
9.712	1.75		2.469
9.729	2.074		2.34
9.746	2.141		2.246
9.762	2.063		2.071
9.779	1.734		2.132
9.796	1.773		2.004
9.812	1.82		2.079
9.829	1.886		2.07
9.846	2.057		2.05
9.862	1.997		2.272
9.879	1.785		2.118
9.896	2.008		1.754
9.912	1.958		1.837
9.929	2.081		1.92
9.946	1.748		2.004
9.962	2.013		1.969
9.979	2.058		2.074
9.996	2.027		2.073
10.012	2.029		1.965
10.029	2.043		1.832
10.046	2.067		2.035
10.062	1.896		2.002
10.079	1.736		1.83
10.096	1.605		1.979
10.112	1.709		1.99
10.129	1.818		1.931
10.146	1.977		1.809
10.162	2.189		1.843
10.179	2.191		1.819
10.196	2.002		2.075
10.212	1.849		1.925
10.229	1.563		1.823
10.245	1.913		2.112
10.262	1.933		2.173
10.279	2.058		1.997
10.295	2.253		1.821
10.312	2.26		2.165
10.329	1.994		2.226
10.345	1.796		2.077
10.362	2.163		1.953
10.379	2.023		2.077
10.395	1.982		1.97
10.412	1.91		2.317
10.429	2.231		2.506
10.445	2.348		2.698
10.462	2.602		2.629
10.479	2.827		2.674
10.495	2.891		2.284
10.512	3.08		2.39
10.529	2.569		2.367
10.545	2.487		2.474
10.562	2.663		2.858
10.579	2.742		2.675
10.595	2.854		2.57
10.612	2.817		2.799
10.629	2.667		2.69
10.645	2.648		2.622
10.662	2.764		2.568
10.679	3.124		2.56
10.695	3.157		2.607
10.712	2.818		2.327
10.729	2.587		2.567
10.745	2.458		2.325
10.762	2.369		2.233
10.779	2.099		2.191
10.795	2.182		2.223
10.812	2.379		2.215
10.829	2.497		2.129
10.845	2.576		2.173
10.862	2.564		2.191
10.879	2.77		2.202
10.895	2.662		2.131
10.912	2.407		2.005
10.929	2.578		2.211
10.945	2.705		2.285
10.962	2.67		2.383
10.978	2.633		2.333
10.995	2.794		2.1
11.012	2.765		2.29
11.028	2.783		2.433
11.045	2.712		2.687
11.062	2.935		2.228
11.078	3.008		2.523
11.095	3.084		2.484
11.112	3.212		2.363
11.128	3.303		2.423
11.145	3.361		2.473
11.162	3.245		2.661
11.178	3.195		2.781
11.195	3.288		2.802
11.212	3.364		2.961
11.228	3.479		3.052
11.245	3.5		2.592
11.262	3.659		2.692
11.278	3.891		2.801
11.295	3.772		2.853
11.312	3.929		2.939
11.328	3.895		2.933
11.345	3.834		2.744
11.362	3.966		3.036
11.378	3.804		2.994
11.395	3.874		2.843
11.412	4.059		2.907
11.428	3.771		3.203
11.445	4.146		3.112
11.462	4.322		3.206
11.478	5.082		3.409
11.495	5.174		3.407
11.512	5.158		3.314
11.528	5.24		3.614
11.545	5.013		3.561
11.562	4.893		3.757
11.578	5		3.778
11.595	5.185		3.764
11.612	5.209		3.892
11.628	5.442		3.855
11.645	5.588		3.88
11.662	5.72		4.36
11.678	5.724		3.95
11.695	5.821		3.822
11.712	6.003		3.834
11.728	6.074		4.067
11.745	6.235		4.143
11.761	6.016		3.894
11.778	6.029		4.04
11.795	6.182		4.154
11.811	6.22		4.114
11.828	6.318		4.064
11.845	6.366		4.219
11.861	6.574		4.282
11.878	6.561		4.202
11.895	7.063		4.282
11.911	7.067		4.512
11.928	7.043		4.519
11.945	7.123		4.464
11.961	7.552		4.542
11.978	7.771		4.588
11.995	7.732		4.715
12.011	8.014		5.004
12.028	7.67		4.918
12.045	8.206		4.822
12.061	8.478		5.021
12.078	8.302		5.184
12.095	8.538		5.376
12.111	9.103		5.253
12.128	9.358		5.25
12.145	9.589		5.458
12.161	9.776		5.579
12.178	9.875		5.702
12.195	10.295		5.766
12.211	10.53		5.817
12.228	10.595		6.208
12.245	10.982		6.226
12.261	11.2		6.105
12.278	11.452		6.235
12.295	11.453		6.667
12.311	11.76		6.907
12.328	12.277		6.865
12.345	12.54		6.876
12.361	12.758		7.1
12.378	12.799		6.884
12.395	12.846		6.965
12.411	13.251		7.419
12.428	13.65		7.521
12.445	14.249		7.535
12.461	14.469		7.707
12.478	14.625		8.496
12.494	15.682		8.766
12.511	16.259		8.469
12.528	16.376		8.793
12.544	16.794		8.954
12.561	17.047		9.27
12.578	17.336		9.668
12.594	17.908		9.727
12.611	18.197		9.955
12.628	18.365		10.029
12.644	18.663		9.854
12.661	18.919		10.1
12.678	19.177		10.568
12.694	19.633		10.454
12.711	20.474		10.708
12.728	20.67		10.934
12.744	21.175		10.972
12.761	21.414		11.03
12.778	21.35		11.312
12.794	21.727		11.884
12.811	22.093		11.64
12.828	22.442		11.563
12.844	22.952		11.502
12.861	23.41		11.733
12.878	23.873		12.153
12.894	23.992		12.359
12.911	24.29		12.405
12.928	24.659		12.661
12.944	25.156		12.757
12.961	25.289		12.971
12.978	26.183		13.021
12.994	26.849		13.238
13.011	27.069		13.621
13.028	27.566		13.997
13.044	28.175		14.21
13.061	28.628		14.398
13.078	29.227		14.466
13.094	29.633		14.722
13.111	30.264		15.096
13.128	30.902		15.102
13.144	31.323		15.224
13.161	31.727		15.75
13.178	31.864		15.768
13.194	32.369		15.929
13.211	33.451		15.957
13.227	33.711		16.413
13.244	34.404		16.644
13.261	34.993		17.012
13.277	35.528		17.549
13.294	36.239		17.699
13.311	36.922		17.772
13.327	37.459		18.385
13.344	38.232		18.564
13.361	38.387		18.86
13.377	39.29		19.097
13.394	40.001		19.478
13.411	40.79		19.773
13.427	41.214		19.743
13.444	42.095		20.168
13.461	42.615		20.72
13.477	43.372		20.977
13.494	44.116		21.314
13.511	45.458		21.818
13.527	46.591		22.149
13.544	47.121		22.301
13.561	47.843		23.103
13.577	48.764		23.429
13.594	49.998		23.959
13.611	50.763		24.501
13.627	51.723		24.548
13.644	52.287		24.941
13.661	53.736		25.268
13.677	54.733		25.834
13.694	55.825		26.202
13.711	56.77		26.997
13.727	58.367		27.333
13.744	59.302		27.973
13.761	60.259		28.085
13.777	61.598		28.486
13.794	62.814		29.301
13.811	64.227		29.671
13.827	65.568		30.161
13.844	66.632		30.827
13.861	67.766		31.536
13.877	69.211		32.292
13.894	70.494		32.421
13.911	71.992		33.043
13.927	73.856		33.828
13.944	75.165		34.265
13.961	76.93		35.064
13.977	78.427		35.829
13.994	80.03		36.702
14.01	81.443		37.135
14.027	83.085		37.959
14.044	85.169		38.837
14.06	86.936		39.82
14.077	88.671		40.441
14.094	90.205		41.263
14.11	91.887		42.06
14.127	94.074		42.943
14.144	96.3		43.578
14.16	98.427		44.658
14.177	100.826		45.417
14.194	102.99		46.864
14.21	105.651		47.519
14.227	107.889		49.047
14.244	110.387		49.707
14.26	112.771		50.684
14.277	115.866		52.006
14.294	118.806		53.399
14.31	122.248		54.741
14.327	124.789		56.199
14.344	127.996		57.391
14.36	131.608		58.972
14.377	135.203		60.656
14.394	139.234		62.279
14.41	142.778		63.761
14.427	147.111		65.741
14.444	151.214		67.722
14.46	155.532		69.431
14.477	160.209		71.068
14.494	164.97		73.038
14.51	169.959		75.285
14.527	175.007		77.643
14.544	180.869		80.455
14.56	186.312		83.02
14.577	192.346		85.321
14.594	197.655		87.863
14.61	203.437		90.183
14.627	209.466		92.855
14.644	215.996		95.837
14.66	222.006		98.652
14.677	228.845		101.267
14.694	236.21		104.169
14.71	243.422		107.637
14.727	251.395		110.748
14.743	259.694		114.553
14.76	267.316		118.357
14.777	277.078		121.93
14.793	286.647		125.695
14.81	296.436		130.366
14.827	307.053		134.75
14.843	318.211		139.139
14.86	329.188		144.36
14.877	341.475		149.243
14.893	353.651		154.646
14.91	366.811		160.248
14.927	381.079		166.35
14.943	395.503		172.554
14.96	409.927		179.067
14.977	424.062		185.054
14.993	438.896		191.353
15.01	454.102		197.504
15.027	468.787		204.237
15.043	482.908		210.986
15.06	496.917		216.981
15.077	510.425		222.309
15.093	521.984		227.873
15.11	535.071		233.029
15.127	546.751		238.194
15.143	556.694		242.831
15.16	567.02		247.097
15.177	575.16		251.005
15.193	583.658		254.41
15.21	591.772		256.795
15.227	596.024		259.866
15.243	601.093		261.921
15.26	606.228		263.63
15.277	608.234		264.407
15.293	610.604		265.396
15.31	611.356		265.788
15.327	611.24		265.303
15.343	609.983		264.802
15.36	608.912		263.816
15.377	606.992		263.468
15.393	604.62		261.526
15.41	599.42		259.7
15.427	594.539		257.681
15.443	588.26		255.035
15.46	581.46		252.204
15.477	575.898		249.388
15.493	566.765		246.148
15.51	560.125		242.71
15.526	552.076		239.507
15.543	544.857		235.705
15.56	535.87		232.108
15.576	527.689		228.188
15.593	518.154		224.079
15.61	507.807		220.041
15.626	498.476		215.617
15.643	487.777		211.22
15.66	477.863		207.111
15.676	469.145		202.626
15.693	458.361		198.09
15.71	447.217		193.808
15.726	437.67		189.581
15.743	427.334		184.811
15.76	417.284		180.623
15.776	407.171		176.175
15.793	396.862		171.67
15.81	387.186		167.032
15.826	377.018		162.584
15.843	367.154		158.38
15.86	357.815		153.815
15.876	346.921		149.882
15.893	337.169		145.532
15.91	327.944		141.625
15.926	318.781		137.724
15.943	309.155		133.739
15.96	299.912		129.826
15.976	291.319		125.568
15.993	282.695		122.075
16.01	273.926		118.342
16.026	265.721		115.108
16.043	257.127		111.584
16.06	249.273		107.913
16.076	241.539		104.384
16.093	233.851		101.01
16.11	226.305		98.11
16.126	218.955		94.597
16.143	211.959		91.866
16.16	204.942		88.758
16.176	198.448		85.872
16.193	191.553		82.773
16.21	185.371		79.864
16.226	178.423		77.472
16.243	172.634		75.004
16.259	167.252		72.543
16.276	161.307		69.673
16.293	155.776		67.527
16.309	150.383		65.199
16.326	144.539		62.67
16.343	139.31		60.409
16.359	134.821		58.496
16.376	130.272		56.443
16.393	125.907		54.324
16.409	121.213		52.524
16.426	116.571		50.565
16.443	112.429		48.668
16.459	108.344		46.976
16.476	104.172		45.14
16.493	100.09		43.654
16.509	96.449		41.686
16.526	93.062		40.626
16.543	89.67		39.146
16.559	86.802		37.491
16.576	83.798		36.617
16.593	80.741		35.666
16.609	77.65		34.365
16.626	74.728		32.874
16.643	71.75		31.633
16.659	69.249		30.652
16.676	66.716		29.521
16.693	63.844		28.516
16.709	61.99		26.998
16.726	59.631		26.283
16.743	57.022		25.36
16.759	54.934		24.125
16.776	52.876		23.363
16.793	50.988		22.416
16.809	49.024		21.946
16.826	46.97		21.002
16.843	45.303		20.127
16.859	43.599		19.299
16.876	42.156		18.532
16.893	40.283		17.919
16.909	38.318		17.166
16.926	36.803		16.406
16.943	35.793		15.69
16.959	34.495		15.195
16.976	33.208		14.617
16.993	31.914		14.271
17.009	30.825		13.62
17.026	29.777		13.098
17.042	28.802		12.563
17.059	27.973		11.843
17.076	26.659		11.659
17.092	25.894		11.792
17.109	25.251		11.243
17.126	24.287		10.906
17.142	23.5		10.406
17.159	22.75		10.195
17.176	21.853		9.592
17.192	21.005		9.376
17.209	20.422		9.047
17.226	19.712		8.767
17.242	19.017		8.476
17.259	18.603		8.33
17.276	18.051		8.207
17.292	17.506		7.931
17.309	17.077		7.797
17.326	16.731		7.435
17.342	16.119		7.297
17.359	15.489		6.949
17.376	15.299		6.69
17.392	15.098		6.705
17.409	14.858		6.358
17.426	14.532		6.434
17.442	14.338		6.154
17.459	13.591		6.169
17.476	13.346		6.125
17.492	12.938		5.598
17.509	12.5		5.648
17.526	12.066		5.54
17.542	12.023		5.357
17.559	11.81		5.229
17.576	11.551		5.03
17.592	11.267		4.89
17.609	11.574		5.152
17.626	11.28		5.102
17.642	11.255		5.128
17.659	11.052		4.874
17.676	10.798		4.948
17.692	10.435		4.865
17.709	10.199		4.797
17.726	9.963		4.582
17.742	10.088		4.229
17.759	9.638		4.296
17.775	9.788		4.406
17.792	9.571		4.365
17.809	9.389		4.523
17.825	8.973		4.508
17.842	8.739		4.14
17.859	8.914		4.087
17.875	8.589		3.97
17.892	8.605		3.865
17.909	8.294		4.426
17.925	8.203		4.12
17.942	8.022		3.624
17.959	7.77		3.616
17.975	7.869		3.676
17.992	7.459		3.615
18.009	7.6		3.245
18.025	7.218		3.563
18.042	6.966		3.655
18.059	7.039		3.602
18.075	7.06		3.416
18.092	6.908		3.57
18.109	6.856		3.291
18.125	6.764		3.289
18.142	6.694		3.138
18.159	6.497		3.106
18.175	6.481		2.884
18.192	6.404		2.906
18.209	6.374		2.844
18.225	6.524		2.955
18.242	6.501		2.877
18.259	6.222		2.882
18.275	6.191		2.885
18.292	5.937		2.857
18.309	6.023		2.841
18.325	5.73		2.674
18.342	5.749		2.691
18.359	5.748		2.495
18.375	5.672		2.67
18.392	5.571		2.422
18.409	5.789		2.408
18.425	5.545		2.506
18.442	5.62		2.896
18.459	5.889		2.543
18.475	5.583		2.183
18.492	5.312		2.378
18.509	5.399		2.333
18.525	5.298		1.995
18.542	5.231		1.992
18.558	5.012		2.133
18.575	4.975		2.068
18.592	4.986		1.756
18.608	4.857		2.017
18.625	5.629		2.335
18.642	5.705		2.603
18.658	5.345		2.249
18.675	5.167		2.34
18.692	5.237		2.48
18.708	5.334		2.293
18.725	5.433		2.299
18.742	5.453		2.442
18.758	5.374		2.611
18.775	5.332		2.157
18.792	5.025		2.21
18.808	5.083		2.172
18.825	5.258		2.14
18.842	5.022		2.127
18.858	5.004		1.9
18.875	5.163		1.794
