# Supplementary material for: Structural basis for recognition and regulation of arenavirus polymerase L by Z protein
Source: Nat Commun. 2021 Jul 5;12:4134. doi: 10.1038/s41467-021-24458-1 (PMC8257661; doi:10.1038/s41467-021-24458-1)
Supplement: Supplementary file 4 — source data [file 41467_2021_24458_MOESM4_ESM.zip › source data/Supplementary Figure 6.xlsx]

## Sheet: Sheet3
L-WT/Z-WT
MO.Affinity Analysis v2.3	MO.Affinity Analysis v2.3
Origin of exported data	Origin of exported data
Project Title:
Comment:
Project File Path:	C:\Users\nanotemper\Desktop\Data\RZH\wcl\20210506\jl.nta
Analysis-Set Name:	Analysis-Set #1
Exported from:	MST Traces
Exported on:	2021-05-06 17:00:59
Analysis Settings	Analysis Settings
Type of Analysis:	MST
Evaluation strategy:	Manual
Cold Region Start:	-1
Cold Region End:	0
Hot Region Start:	0.5
Hot Region End:	1.5
Sample Information	Sample Information		Sample Information	Sample Information		Sample Information	Sample Information		Sample Information	Sample Information		Sample Information	Sample Information		Sample Information	Sample Information		Sample Information	Sample Information		Sample Information	Sample Information		Sample Information	Sample Information		Sample Information	Sample Information		Sample Information	Sample Information		Sample Information	Sample Information		Sample Information	Sample Information		Sample Information	Sample Information		Sample Information	Sample Information		Sample Information	Sample Information		Sample Information	Sample Information
Merge-Set Name:	L-Z-WT01 (#11)		Merge-Set Name:	L-Z-WT01 (#11)		Merge-Set Name:	L-Z-WT01 (#11)		Merge-Set Name:	L-Z-WT01 (#11)		Merge-Set Name:	L-Z-WT01 (#11)		Merge-Set Name:	L-Z-WT01 (#11)		Merge-Set Name:	L-Z-WT01 (#11)		Merge-Set Name:	L-Z-WT01 (#11)		Merge-Set Name:	L-Z-WT01 (#11)		Merge-Set Name:	L-Z-WT01 (#11)		Merge-Set Name:	L-Z-WT01 (#11)		Merge-Set Name:	L-Z-WT01 (#11)		Merge-Set Name:	L-Z-WT01 (#11)		Merge-Set Name:	L-Z-WT01 (#11)		Merge-Set Name:	L-Z-WT01 (#11)		Merge-Set Name:	L-Z-WT01 (#11)		Merge-Set Name:	L-Z-WT01 (#11)
Run Name:	L-Z-WT03 (#13)		Run Name:	L-Z-WT03 (#13)		Run Name:	L-Z-WT03 (#13)		Run Name:	L-Z-WT03 (#13)		Run Name:	L-Z-WT03 (#13)		Run Name:	L-Z-WT03 (#13)		Run Name:	L-Z-WT03 (#13)		Run Name:	L-Z-WT03 (#13)		Run Name:	L-Z-WT03 (#13)		Run Name:	L-Z-WT03 (#13)		Run Name:	L-Z-WT03 (#13)		Run Name:	L-Z-WT03 (#13)		Run Name:	L-Z-WT03 (#13)		Run Name:	L-Z-WT03 (#13)		Run Name:	L-Z-WT03 (#13)		Run Name:	L-Z-WT02 (#12)		Run Name:	L-Z-WT02 (#12)
Date of Measurement:	2021-04-28 13:05:28		Date of Measurement:	2021-04-28 13:04:47		Date of Measurement:	2021-04-28 13:04:07		Date of Measurement:	2021-04-28 13:03:26		Date of Measurement:	2021-04-28 13:02:46		Date of Measurement:	2021-04-28 13:02:05		Date of Measurement:	2021-04-28 13:01:25		Date of Measurement:	2021-04-28 13:00:44		Date of Measurement:	2021-04-28 13:00:04		Date of Measurement:	2021-04-28 12:58:43		Date of Measurement:	2021-04-28 12:58:02		Date of Measurement:	2021-04-28 12:57:21		Date of Measurement:	2021-04-28 12:56:41		Date of Measurement:	2021-04-28 12:56:00		Date of Measurement:	2021-04-28 12:55:20		Date of Measurement:	2021-04-28 12:43:18		Date of Measurement:	2021-04-28 12:42:37
Capillary Type:	Monolith NT.115 Capillary		Capillary Type:	Monolith NT.115 Capillary		Capillary Type:	Monolith NT.115 Capillary		Capillary Type:	Monolith NT.115 Capillary		Capillary Type:	Monolith NT.115 Capillary		Capillary Type:	Monolith NT.115 Capillary		Capillary Type:	Monolith NT.115 Capillary		Capillary Type:	Monolith NT.115 Capillary		Capillary Type:	Monolith NT.115 Capillary		Capillary Type:	Monolith NT.115 Capillary		Capillary Type:	Monolith NT.115 Capillary		Capillary Type:	Monolith NT.115 Capillary		Capillary Type:	Monolith NT.115 Capillary		Capillary Type:	Monolith NT.115 Capillary		Capillary Type:	Monolith NT.115 Capillary		Capillary Type:	Monolith NT.115 Capillary		Capillary Type:	Monolith NT.115 Capillary
Capillary Position:	16		Capillary Position:	15		Capillary Position:	14		Capillary Position:	13		Capillary Position:	12		Capillary Position:	11		Capillary Position:	10		Capillary Position:	9		Capillary Position:	8		Capillary Position:	6		Capillary Position:	5		Capillary Position:	4		Capillary Position:	3		Capillary Position:	2		Capillary Position:	1		Capillary Position:	16		Capillary Position:	15
Ligand:	Z-WT03		Ligand:	Z-WT03		Ligand:	Z-WT03		Ligand:	Z-WT03		Ligand:	Z-WT03		Ligand:	Z-WT03		Ligand:	Z-WT03		Ligand:	Z-WT03		Ligand:	Z-WT03		Ligand:	Z-WT03		Ligand:	Z-WT03		Ligand:	Z-WT03		Ligand:	Z-WT03		Ligand:	Z-WT03		Ligand:	Z-WT03		Ligand:	Z-WT02		Ligand:	Z-WT02
Ligand Concentration:	1.52588e-09		Ligand Concentration:	3.05176e-09		Ligand Concentration:	6.10352e-09		Ligand Concentration:	1.2207e-08		Ligand Concentration:	2.44141e-08		Ligand Concentration:	4.88281e-08		Ligand Concentration:	9.76563e-08		Ligand Concentration:	1.95313e-07		Ligand Concentration:	3.90625e-07		Ligand Concentration:	1.5625e-06		Ligand Concentration:	3.125e-06		Ligand Concentration:	6.25e-06		Ligand Concentration:	1.25e-05		Ligand Concentration:	2.5e-05		Ligand Concentration:	5e-05		Ligand Concentration:	1.52588e-09		Ligand Concentration:	3.05176e-09
Target:	L		Target:	L		Target:	L		Target:	L		Target:	L		Target:	L		Target:	L		Target:	L		Target:	L		Target:	L		Target:	L		Target:	L		Target:	L		Target:	L		Target:	L		Target:	L		Target:	L
TargetConcentration:	2.5e-08		TargetConcentration:	2.5e-08		TargetConcentration:	2.5e-08		TargetConcentration:	2.5e-08		TargetConcentration:	2.5e-08		TargetConcentration:	2.5e-08		TargetConcentration:	2.5e-08		TargetConcentration:	2.5e-08		TargetConcentration:	2.5e-08		TargetConcentration:	2.5e-08		TargetConcentration:	2.5e-08		TargetConcentration:	2.5e-08		TargetConcentration:	2.5e-08		TargetConcentration:	2.5e-08		TargetConcentration:	2.5e-08		TargetConcentration:	2.5e-08		TargetConcentration:	2.5e-08
Measurement Settings	Measurement Settings		Measurement Settings	Measurement Settings		Measurement Settings	Measurement Settings		Measurement Settings	Measurement Settings		Measurement Settings	Measurement Settings		Measurement Settings	Measurement Settings		Measurement Settings	Measurement Settings		Measurement Settings	Measurement Settings		Measurement Settings	Measurement Settings		Measurement Settings	Measurement Settings		Measurement Settings	Measurement Settings		Measurement Settings	Measurement Settings		Measurement Settings	Measurement Settings		Measurement Settings	Measurement Settings		Measurement Settings	Measurement Settings		Measurement Settings	Measurement Settings		Measurement Settings	Measurement Settings
MST-Power:	Medium		MST-Power:	Medium		MST-Power:	Medium		MST-Power:	Medium		MST-Power:	Medium		MST-Power:	Medium		MST-Power:	Medium		MST-Power:	Medium		MST-Power:	Medium		MST-Power:	Medium		MST-Power:	Medium		MST-Power:	Medium		MST-Power:	Medium		MST-Power:	Medium		MST-Power:	Medium		MST-Power:	Medium		MST-Power:	Medium
Excitation-Power:	40		Excitation-Power:	40		Excitation-Power:	40		Excitation-Power:	40		Excitation-Power:	40		Excitation-Power:	40		Excitation-Power:	40		Excitation-Power:	40		Excitation-Power:	40		Excitation-Power:	40		Excitation-Power:	40		Excitation-Power:	40		Excitation-Power:	40		Excitation-Power:	40		Excitation-Power:	40		Excitation-Power:	40		Excitation-Power:	40
Excitation type:	Nano - RED		Excitation type:	Nano - RED		Excitation type:	Nano - RED		Excitation type:	Nano - RED		Excitation type:	Nano - RED		Excitation type:	Nano - RED		Excitation type:	Nano - RED		Excitation type:	Nano - RED		Excitation type:	Nano - RED		Excitation type:	Nano - RED		Excitation type:	Nano - RED		Excitation type:	Nano - RED		Excitation type:	Nano - RED		Excitation type:	Nano - RED		Excitation type:	Nano - RED		Excitation type:	Nano - RED		Excitation type:	Nano - RED
Thermostat Setpoint:	25.01		Thermostat Setpoint:	25.01		Thermostat Setpoint:	25.01		Thermostat Setpoint:	25.01		Thermostat Setpoint:	25.01		Thermostat Setpoint:	25.01		Thermostat Setpoint:	25.01		Thermostat Setpoint:	25.01		Thermostat Setpoint:	25.01		Thermostat Setpoint:	25.01		Thermostat Setpoint:	25.01		Thermostat Setpoint:	25.01		Thermostat Setpoint:	25.01		Thermostat Setpoint:	25.01		Thermostat Setpoint:	25.01		Thermostat Setpoint:	25.01		Thermostat Setpoint:	25.01
Included	Included		Included	Included		Included	Included		Included	Included		Included	Included		Included	Included		Included	Included		Included	Included		Included	Included		Included	Included		Included	Included		Included	Included		Included	Included		Included	Included		Included	Included		Included	Included		Included	Included
Time [s]	Normalized Fluorescence [-]		Time [s]	Normalized Fluorescence [-]		Time [s]	Normalized Fluorescence [-]		Time [s]	Normalized Fluorescence [-]		Time [s]	Normalized Fluorescence [-]		Time [s]	Normalized Fluorescence [-]		Time [s]	Normalized Fluorescence [-]		Time [s]	Normalized Fluorescence [-]		Time [s]	Normalized Fluorescence [-]		Time [s]	Normalized Fluorescence [-]		Time [s]	Normalized Fluorescence [-]		Time [s]	Normalized Fluorescence [-]		Time [s]	Normalized Fluorescence [-]		Time [s]	Normalized Fluorescence [-]		Time [s]	Normalized Fluorescence [-]		Time [s]	Normalized Fluorescence [-]		Time [s]	Normalized Fluorescence [-]
-3.57675	1.00009		-3.57675	1.00077		-3.57675	1.00031		-3.57675	0.999626		-3.57675	1.00028		-3.57675	0.999777		-3.57675	1.00036		-3.57675	0.999376		-3.57675	0.999229		-3.57675	1.00035		-3.57675	1.00045		-3.57675	0.999852		-3.57675	1.00025		-3.57675	1.00009		-3.57675	0.999895		-3.57675	0.999577		-3.57675	1.00007
-3.50223	0.999674		-3.50223	1.00029		-3.50223	1.00034		-3.50223	1.00061		-3.50223	0.999936		-3.50223	0.999688		-3.50223	0.999482		-3.50223	1.00017		-3.50223	0.998948		-3.50223	0.999351		-3.50223	0.999718		-3.50223	0.999424		-3.50223	0.999498		-3.50223	0.999472		-3.50223	0.999306		-3.50223	1.00033		-3.50223	0.999383
-3.42772	1.00006		-3.42772	0.999428		-3.42772	1.00016		-3.42772	0.999831		-3.42772	0.999681		-3.42772	1.00045		-3.42772	0.9998		-3.42772	1.0001		-3.42772	0.99934		-3.42772	0.999846		-3.42772	0.999209		-3.42772	0.999737		-3.42772	1.00045		-3.42772	0.999401		-3.42772	0.999971		-3.42772	1.00007		-3.42772	1.00001
-3.3532	1.0008		-3.3532	1.00021		-3.3532	0.999311		-3.3532	0.999838		-3.3532	0.999263		-3.3532	0.999999		-3.3532	0.99942		-3.3532	0.999463		-3.3532	0.999032		-3.3532	0.999645		-3.3532	0.999931		-3.3532	0.999635		-3.3532	0.999674		-3.3532	0.999464		-3.3532	0.999714		-3.3532	1.00081		-3.3532	0.999779
-3.27869	0.999371		-3.27869	0.999592		-3.27869	0.999541		-3.27869	0.999213		-3.27869	0.999612		-3.27869	0.999765		-3.27869	0.999423		-3.27869	0.999376		-3.27869	1.00001		-3.27869	0.999502		-3.27869	1.00029		-3.27869	1.0006		-3.27869	0.998642		-3.27869	0.999887		-3.27869	0.999561		-3.27869	0.99998		-3.27869	0.999261
-3.20417	0.999616		-3.20417	0.999483		-3.20417	1.00039		-3.20417	0.999854		-3.20417	0.999165		-3.20417	0.999307		-3.20417	0.998993		-3.20417	0.999454		-3.20417	0.999657		-3.20417	0.999725		-3.20417	0.999319		-3.20417	1.00013		-3.20417	0.999416		-3.20417	0.999129		-3.20417	0.999476		-3.20417	0.999478		-3.20417	1.00006
-3.12966	0.999323		-3.12966	0.999345		-3.12966	1.00082		-3.12966	0.999335		-3.12966	0.998887		-3.12966	1.00016		-3.12966	0.999577		-3.12966	0.99942		-3.12966	0.99963		-3.12966	0.99954		-3.12966	0.999594		-3.12966	0.999703		-3.12966	0.999383		-3.12966	1.00016		-3.12966	0.999394		-3.12966	0.999044		-3.12966	0.998892
-3.05514	0.99991		-3.05514	0.999759		-3.05514	0.999084		-3.05514	0.999549		-3.05514	0.999731		-3.05514	0.999237		-3.05514	1.00025		-3.05514	0.999501		-3.05514	1.00052		-3.05514	0.999148		-3.05514	0.999221		-3.05514	0.999379		-3.05514	0.999502		-3.05514	0.999403		-3.05514	1.00003		-3.05514	0.999379		-3.05514	0.999866
-2.98062	0.999376		-2.98062	1.00022		-2.98062	0.999288		-2.98062	0.999062		-2.98062	0.99969		-2.98062	0.999555		-2.98062	0.999279		-2.98062	0.999681		-2.98062	0.999496		-2.98062	0.999972		-2.98062	0.999305		-2.98062	0.999177		-2.98062	1.00059		-2.98062	1.00023		-2.98062	0.999483		-2.98062	0.999496		-2.98062	0.999283
-2.90611	0.999629		-2.90611	0.999021		-2.90611	0.998565		-2.90611	0.999967		-2.90611	0.999377		-2.90611	0.999328		-2.90611	0.999616		-2.90611	0.99959		-2.90611	0.999612		-2.90611	0.999664		-2.90611	0.999427		-2.90611	0.99916		-2.90611	0.999661		-2.90611	0.998568		-2.90611	0.998915		-2.90611	0.999814		-2.90611	0.999937
-2.83159	0.998653		-2.83159	0.99903		-2.83159	0.998044		-2.83159	0.998974		-2.83159	0.998456		-2.83159	0.999028		-2.83159	0.999275		-2.83159	0.99917		-2.83159	0.999898		-2.83159	0.999865		-2.83159	0.999738		-2.83159	0.999351		-2.83159	0.999097		-2.83159	0.999387		-2.83159	0.999625		-2.83159	0.999325		-2.83159	1.00012
-2.75708	0.999101		-2.75708	0.999575		-2.75708	0.998032		-2.75708	0.999303		-2.75708	1.00016		-2.75708	0.997871		-2.75708	0.999348		-2.75708	0.998375		-2.75708	0.999748		-2.75708	0.999043		-2.75708	0.998724		-2.75708	0.999532		-2.75708	0.999498		-2.75708	0.998872		-2.75708	0.998838		-2.75708	0.998724		-2.75708	0.998764
-2.68256	0.998686		-2.68256	0.999495		-2.68256	0.998451		-2.68256	0.999351		-2.68256	0.99958		-2.68256	0.998743		-2.68256	1.00028		-2.68256	0.999414		-2.68256	0.999004		-2.68256	0.999907		-2.68256	0.999163		-2.68256	0.998775		-2.68256	0.999174		-2.68256	0.998957		-2.68256	0.998439		-2.68256	0.999114		-2.68256	0.999125
-2.60805	0.998795		-2.60805	0.998691		-2.60805	0.999061		-2.60805	0.998631		-2.60805	0.999042		-2.60805	0.999232		-2.60805	0.999002		-2.60805	0.99828		-2.60805	0.999433		-2.60805	0.998842		-2.60805	0.999443		-2.60805	0.99933		-2.60805	0.999146		-2.60805	0.998398		-2.60805	0.999148		-2.60805	0.998908		-2.60805	0.999649
-2.53353	0.999396		-2.53353	0.998497		-2.53353	0.998074		-2.53353	0.998985		-2.53353	1.00017		-2.53353	0.999202		-2.53353	0.999054		-2.53353	0.999285		-2.53353	0.998821		-2.53353	0.999317		-2.53353	0.999695		-2.53353	0.99856		-2.53353	0.999303		-2.53353	0.998802		-2.53353	0.999419		-2.53353	0.998726		-2.53353	0.998892
-2.45901	1.00008		-2.45901	0.998909		-2.45901	0.999269		-2.45901	0.999356		-2.45901	0.998595		-2.45901	0.999286		-2.45901	0.999236		-2.45901	0.999183		-2.45901	0.999081		-2.45901	0.998723		-2.45901	0.999429		-2.45901	0.998838		-2.45901	0.998715		-2.45901	0.998766		-2.45901	0.998951		-2.45901	0.998934		-2.45901	0.999741
-2.3845	0.999644		-2.3845	0.998686		-2.3845	0.998787		-2.3845	0.999069		-2.3845	0.998504		-2.3845	0.998596		-2.3845	0.998657		-2.3845	0.999974		-2.3845	0.998907		-2.3845	0.998934		-2.3845	0.998609		-2.3845	0.997957		-2.3845	0.999429		-2.3845	0.998602		-2.3845	0.999771		-2.3845	0.998822		-2.3845	0.998363
-2.30998	0.999439		-2.30998	0.998669		-2.30998	0.999812		-2.30998	0.998585		-2.30998	0.999713		-2.30998	0.998811		-2.30998	0.999448		-2.30998	0.998447		-2.30998	0.998796		-2.30998	0.999111		-2.30998	0.99824		-2.30998	0.998873		-2.30998	0.99903		-2.30998	0.999098		-2.30998	0.999201		-2.30998	0.998398		-2.30998	0.998404
-2.23547	1.00006		-2.23547	0.999297		-2.23547	0.997987		-2.23547	0.999826		-2.23547	0.998919		-2.23547	0.999428		-2.23547	0.998759		-2.23547	0.998437		-2.23547	0.998154		-2.23547	0.998888		-2.23547	0.999858		-2.23547	0.999079		-2.23547	0.998941		-2.23547	0.998986		-2.23547	0.998188		-2.23547	0.998656		-2.23547	0.999505
-2.16095	0.997715		-2.16095	0.999495		-2.16095	0.998577		-2.16095	0.998344		-2.16095	0.998121		-2.16095	0.999129		-2.16095	0.998863		-2.16095	0.998854		-2.16095	0.999163		-2.16095	0.998512		-2.16095	0.999736		-2.16095	0.998694		-2.16095	0.999461		-2.16095	0.997692		-2.16095	0.999483		-2.16095	0.998427		-2.16095	0.999752
-2.08644	0.998125		-2.08644	0.998229		-2.08644	0.998401		-2.08644	0.998903		-2.08644	0.998404		-2.08644	0.998986		-2.08644	0.999473		-2.08644	0.998776		-2.08644	0.998129		-2.08644	0.998012		-2.08644	0.999832		-2.08644	0.998474		-2.08644	0.999215		-2.08644	0.999066		-2.08644	0.99855		-2.08644	0.998362		-2.08644	0.999407
-2.01192	0.999063		-2.01192	0.998534		-2.01192	0.999686		-2.01192	0.998137		-2.01192	0.998411		-2.01192	0.998507		-2.01192	0.998688		-2.01192	0.998235		-2.01192	0.998639		-2.01192	0.998454		-2.01192	0.998121		-2.01192	0.9993		-2.01192	0.999088		-2.01192	0.998312		-2.01192	0.998933		-2.01192	0.999109		-2.01192	0.997845
-1.93741	0.999475		-1.93741	0.997856		-1.93741	0.998186		-1.93741	0.997264		-1.93741	0.998212		-1.93741	0.998521		-1.93741	0.998416		-1.93741	0.998159		-1.93741	0.997665		-1.93741	0.998881		-1.93741	0.998368		-1.93741	0.998813		-1.93741	0.998557		-1.93741	0.998552		-1.93741	0.998355		-1.93741	0.99889		-1.93741	0.998284
-1.86289	0.997235		-1.86289	0.998861		-1.86289	0.997875		-1.86289	0.998751		-1.86289	0.998395		-1.86289	0.998898		-1.86289	0.998238		-1.86289	0.998087		-1.86289	0.997386		-1.86289	0.998934		-1.86289	0.999047		-1.86289	0.998536		-1.86289	0.998066		-1.86289	0.998374		-1.86289	0.998915		-1.86289	0.998783		-1.86289	0.998197
-1.78837	0.99814		-1.78837	0.998655		-1.78837	0.998465		-1.78837	0.997314		-1.78837	0.997893		-1.78837	0.999061		-1.78837	0.998232		-1.78837	0.998543		-1.78837	0.997903		-1.78837	0.998481		-1.78837	0.998593		-1.78837	0.999024		-1.78837	0.998693		-1.78837	0.997414		-1.78837	0.998789		-1.78837	0.999005		-1.78837	0.998073
-1.71386	0.998961		-1.71386	0.999004		-1.71386	0.998638		-1.71386	0.997673		-1.71386	0.998057		-1.71386	0.998233		-1.71386	0.998866		-1.71386	0.997656		-1.71386	0.998032		-1.71386	0.999155		-1.71386	0.998831		-1.71386	0.997882		-1.71386	0.99735		-1.71386	0.997904		-1.71386	0.998122		-1.71386	0.998721		-1.71386	0.998889
-1.63934	0.997654		-1.63934	0.998061		-1.63934	0.997976		-1.63934	0.997567		-1.63934	0.998374		-1.63934	0.997382		-1.63934	0.998329		-1.63934	0.998129		-1.63934	0.998011		-1.63934	0.998539		-1.63934	0.999218		-1.63934	0.998038		-1.63934	0.998174		-1.63934	0.998334		-1.63934	0.998048		-1.63934	0.998109		-1.63934	0.998043
-1.56483	0.998413		-1.56483	0.998812		-1.56483	0.997234		-1.56483	0.998237		-1.56483	0.997243		-1.56483	0.99861		-1.56483	0.998168		-1.56483	0.997985		-1.56483	0.99866		-1.56483	0.997831		-1.56483	0.997695		-1.56483	0.998915		-1.56483	0.998549		-1.56483	0.998152		-1.56483	0.997818		-1.56483	0.997693		-1.56483	0.998868
-1.49031	0.998066		-1.49031	0.998432		-1.49031	0.998008		-1.49031	0.998176		-1.49031	0.998014		-1.49031	0.998706		-1.49031	0.998336		-1.49031	0.997567		-1.49031	0.998054		-1.49031	0.998304		-1.49031	0.997647		-1.49031	0.998323		-1.49031	0.997784		-1.49031	0.997666		-1.49031	0.997973		-1.49031	0.997841		-1.49031	0.999237
-1.4158	0.998342		-1.4158	0.998555		-1.4158	0.997484		-1.4158	0.998976		-1.4158	0.997597		-1.4158	0.998285		-1.4158	0.997384		-1.4158	0.99705		-1.4158	0.997275		-1.4158	0.998844		-1.4158	0.998467		-1.4158	0.998078		-1.4158	0.998887		-1.4158	0.99739		-1.4158	0.99808		-1.4158	0.998016		-1.4158	0.998938
-1.34128	0.998188		-1.34128	0.997751		-1.34128	0.997452		-1.34128	0.997967		-1.34128	0.997811		-1.34128	0.998135		-1.34128	0.998752		-1.34128	0.998341		-1.34128	0.99778		-1.34128	0.998493		-1.34128	0.997564		-1.34128	0.998129		-1.34128	0.998033		-1.34128	0.997848		-1.34128	0.998226		-1.34128	0.998115		-1.34128	0.997696
-1.26677	0.998896		-1.26677	0.998328		-1.26677	0.996904		-1.26677	0.997223		-1.26677	0.997957		-1.26677	0.99806		-1.26677	0.998593		-1.26677	0.99776		-1.26677	0.998041		-1.26677	0.998231		-1.26677	0.998137		-1.26677	0.997706		-1.26677	0.998055		-1.26677	0.997355		-1.26677	0.997687		-1.26677	0.99806		-1.26677	0.998154
-1.19225	0.998213		-1.19225	0.997337		-1.19225	0.99682		-1.19225	0.997376		-1.19225	0.997854		-1.19225	0.996985		-1.19225	0.999089		-1.19225	0.996638		-1.19225	0.996896		-1.19225	0.99777		-1.19225	0.997874		-1.19225	0.997734		-1.19225	0.998999		-1.19225	0.997715		-1.19225	0.997894		-1.19225	0.997899		-1.19225	0.997028
-1.11773	0.997839		-1.11773	0.99787		-1.11773	0.99806		-1.11773	0.997583		-1.11773	0.998189		-1.11773	0.998671		-1.11773	0.997452		-1.11773	0.996556		-1.11773	0.997712		-1.11773	0.997966		-1.11773	0.997878		-1.11773	0.997636		-1.11773	0.997781		-1.11773	0.997055		-1.11773	0.997683		-1.11773	0.997238		-1.11773	0.997826
-1.04322	0.997695		-1.04322	0.998258		-1.04322	0.998158		-1.04322	0.998067		-1.04322	0.997699		-1.04322	0.997088		-1.04322	0.997216		-1.04322	0.997173		-1.04322	0.996594		-1.04322	0.998575		-1.04322	0.998542		-1.04322	0.997891		-1.04322	0.998359		-1.04322	0.997416		-1.04322	0.997261		-1.04322	0.997152		-1.04322	0.997186
-0.968703	0.996577		-0.968703	0.997989		-0.968703	0.996668		-0.968703	0.997062		-0.968703	0.99785		-0.968703	0.996781		-0.968703	0.998298		-0.968703	0.997171		-0.968703	0.997383		-0.968703	0.997959		-0.968703	0.998199		-0.968703	0.997323		-0.968703	0.997456		-0.968703	0.996988		-0.968703	0.99784		-0.968703	0.998091		-0.968703	0.997677
-0.894187	0.99774		-0.894187	0.998049		-0.894187	0.996483		-0.894187	0.997437		-0.894187	0.997389		-0.894187	0.997598		-0.894187	0.998097		-0.894187	0.996827		-0.894187	0.997857		-0.894187	0.997624		-0.894187	0.997562		-0.894187	0.997599		-0.894187	0.996852		-0.894187	0.997878		-0.894187	0.997845		-0.894187	0.997805		-0.894187	0.997104
-0.819672	0.997462		-0.819672	0.99796		-0.819672	0.997513		-0.819672	0.997314		-0.819672	0.996734		-0.819672	0.99778		-0.819672	0.996934		-0.819672	0.997046		-0.819672	0.997333		-0.819672	0.99705		-0.819672	0.998717		-0.819672	0.998428		-0.819672	0.998486		-0.819672	0.997083		-0.819672	0.997426		-0.819672	0.998081		-0.819672	0.99641
-0.745156	0.998218		-0.745156	0.996761		-0.745156	0.997218		-0.745156	0.997828		-0.745156	0.996237		-0.745156	0.996377		-0.745156	0.997263		-0.745156	0.997673		-0.745156	0.996662		-0.745156	0.997845		-0.745156	0.997365		-0.745156	0.998583		-0.745156	0.997447		-0.745156	0.997545		-0.745156	0.997332		-0.745156	0.996829		-0.745156	0.996735
-0.67064	0.998395		-0.67064	0.998098		-0.67064	0.996371		-0.67064	0.997189		-0.67064	0.997722		-0.67064	0.997951		-0.67064	0.997972		-0.67064	0.996178		-0.67064	0.996291		-0.67064	0.997249		-0.67064	0.997193		-0.67064	0.997103		-0.67064	0.998018		-0.67064	0.997045		-0.67064	0.996093		-0.67064	0.998011		-0.67064	0.997267
-0.596125	0.99745		-0.596125	0.997231		-0.596125	0.997412		-0.596125	0.997307		-0.596125	0.996696		-0.596125	0.997431		-0.596125	0.998143		-0.596125	0.996161		-0.596125	0.996783		-0.596125	0.997494		-0.596125	0.996758		-0.596125	0.997599		-0.596125	0.997469		-0.596125	0.997027		-0.596125	0.997537		-0.596125	0.997269		-0.596125	0.996887
-0.521609	0.99772		-0.521609	0.997383		-0.521609	0.99678		-0.521609	0.997662		-0.521609	0.996953		-0.521609	0.99648		-0.521609	0.996504		-0.521609	0.997904		-0.521609	0.997903		-0.521609	0.997717		-0.521609	0.997298		-0.521609	0.997016		-0.521609	0.997438		-0.521609	0.997224		-0.521609	0.996987		-0.521609	0.997732		-0.521609	0.996852
-0.447094	0.997394		-0.447094	0.997516		-0.447094	0.997031		-0.447094	0.996219		-0.447094	0.996345		-0.447094	0.997034		-0.447094	0.997238		-0.447094	0.996547		-0.447094	0.996576		-0.447094	0.996979		-0.447094	0.9966		-0.447094	0.997093		-0.447094	0.997633		-0.447094	0.996274		-0.447094	0.997195		-0.447094	0.998219		-0.447094	0.997891
-0.372578	0.997179		-0.372578	0.998049		-0.372578	0.996317		-0.372578	0.997248		-0.372578	0.997638		-0.372578	0.997752		-0.372578	0.99755		-0.372578	0.996918		-0.372578	0.996687		-0.372578	0.997336		-0.372578	0.9978		-0.372578	0.996314		-0.372578	0.998372		-0.372578	0.99721		-0.372578	0.997568		-0.372578	0.997737		-0.372578	0.997894
-0.298063	0.997237		-0.298063	0.996073		-0.298063	0.996811		-0.298063	0.996694		-0.298063	0.995961		-0.298063	0.996908		-0.298063	0.997531		-0.298063	0.996787		-0.298063	0.996173		-0.298063	0.996851		-0.298063	0.998066		-0.298063	0.997802		-0.298063	0.996986		-0.298063	0.997608		-0.298063	0.997424		-0.298063	0.997209		-0.298063	0.997942
-0.223547	0.997242		-0.223547	0.996911		-0.223547	0.995185		-0.223547	0.99621		-0.223547	0.996445		-0.223547	0.996644		-0.223547	0.997063		-0.223547	0.99593		-0.223547	0.996334		-0.223547	0.997411		-0.223547	0.997189		-0.223547	0.996361		-0.223547	0.997719		-0.223547	0.996924		-0.223547	0.996284		-0.223547	0.996114		-0.223547	0.997538
-0.149031	0.997366		-0.149031	0.997291		-0.149031	0.99664		-0.149031	0.996891		-0.149031	0.996734		-0.149031	0.996487		-0.149031	0.997131		-0.149031	0.996935		-0.149031	0.996384		-0.149031	0.996434		-0.149031	0.997262		-0.149031	0.997206		-0.149031	0.997169		-0.149031	0.99652		-0.149031	0.996621		-0.149031	0.996681		-0.149031	0.997403
-0.0745156	0.997374		-0.0745156	0.997524		-0.0745156	0.996923		-0.0745156	0.996666		-0.0745156	0.996354		-0.0745156	0.997544		-0.0745156	0.997029		-0.0745156	0.996267		-0.0745156	0.996905		-0.0745156	0.997156		-0.0745156	0.99775		-0.0745156	0.996652		-0.0745156	0.996647		-0.0745156	0.996928		-0.0745156	0.996958		-0.0745156	0.997355		-0.0745156	0.997153
0	0.996969		0	0.997504		0	0.9961		0	0.9962		0	0.997222		0	0.996681		0	0.996713		0	0.995712		0	0.995316		0	0.997494		0	0.997225		0	0.99589		0	0.996268		0	0.991479		0	0.996011		0	0.995658		0	0.996779
0.0745156	0.989948		0.0745156	0.988634		0.0745156	0.989129		0.0745156	0.988942		0.0745156	0.989458		0.0745156	0.98957		0.0745156	0.988476		0.0745156	0.987826		0.0745156	0.988651		0.0745156	0.987664		0.0745156	0.987032		0.0745156	0.986802		0.0745156	0.985855		0.0745156	0.983387		0.0745156	0.986528		0.0745156	0.989554		0.0745156	0.990704
0.149031	0.986075		0.149031	0.985144		0.149031	0.984212		0.149031	0.983363		0.149031	0.984863		0.149031	0.984239		0.149031	0.984241		0.149031	0.982795		0.149031	0.982593		0.149031	0.982408		0.149031	0.981099		0.149031	0.980103		0.149031	0.980995		0.149031	0.978503		0.149031	0.980597		0.149031	0.984325		0.149031	0.984375
0.223547	0.981805		0.223547	0.982981		0.223547	0.980671		0.223547	0.981751		0.223547	0.982006		0.223547	0.980426		0.223547	0.981275		0.223547	0.979152		0.223547	0.980006		0.223547	0.978491		0.223547	0.977969		0.223547	0.977172		0.223547	0.977104		0.223547	0.9742		0.223547	0.976625		0.223547	0.98216		0.223547	0.982617
0.298062	0.980012		0.298062	0.979154		0.298062	0.978203		0.298062	0.978434		0.298062	0.979406		0.298062	0.978169		0.298062	0.979338		0.298062	0.976485		0.298062	0.977397		0.298062	0.975423		0.298062	0.974301		0.298062	0.973321		0.298062	0.973925		0.298062	0.972794		0.298062	0.973925		0.298062	0.978793		0.298062	0.980042
0.372578	0.978642		0.372578	0.976261		0.372578	0.976629		0.372578	0.97647		0.372578	0.977714		0.372578	0.975623		0.372578	0.975876		0.372578	0.97439		0.372578	0.97405		0.372578	0.973907		0.372578	0.970734		0.372578	0.970411		0.372578	0.971112		0.372578	0.969558		0.372578	0.970291		0.372578	0.97839		0.372578	0.978669
0.447093	0.975805		0.447093	0.975537		0.447093	0.974255		0.447093	0.974374		0.447093	0.974832		0.447093	0.974524		0.447093	0.974301		0.447093	0.97217		0.447093	0.97257		0.447093	0.970778		0.447093	0.968574		0.447093	0.969191		0.447093	0.968962		0.447093	0.968231		0.447093	0.969207		0.447093	0.975723		0.447093	0.976382
0.521609	0.974154		0.521609	0.974464		0.521609	0.972776		0.521609	0.973094		0.521609	0.97275		0.521609	0.972668		0.521609	0.971564		0.521609	0.970338		0.521609	0.970158		0.521609	0.969268		0.521609	0.967204		0.521609	0.9663		0.521609	0.966616		0.521609	0.965755		0.521609	0.966921		0.521609	0.974812		0.521609	0.973631
0.596125	0.973257		0.596125	0.972122		0.596125	0.970933		0.596125	0.971142		0.596125	0.971794		0.596125	0.970306		0.596125	0.970957		0.596125	0.968712		0.596125	0.968802		0.596125	0.967415		0.596125	0.964814		0.596125	0.964407		0.596125	0.96479		0.596125	0.963464		0.596125	0.964239		0.596125	0.972434		0.596125	0.972543
0.67064	0.9704		0.67064	0.971124		0.67064	0.96964		0.67064	0.969709		0.67064	0.97041		0.67064	0.96963		0.67064	0.96963		0.67064	0.967037		0.67064	0.966734		0.67064	0.966025		0.67064	0.964883		0.67064	0.962626		0.67064	0.964354		0.67064	0.962344		0.67064	0.962745		0.67064	0.971661		0.67064	0.971241
0.745156	0.971335		0.745156	0.969356		0.745156	0.967925		0.745156	0.968732		0.745156	0.96836		0.745156	0.967549		0.745156	0.968584		0.745156	0.966426		0.745156	0.966134		0.745156	0.964327		0.745156	0.962042		0.745156	0.961291		0.745156	0.961441		0.745156	0.961309		0.745156	0.961361		0.745156	0.97069		0.745156	0.969367
0.819672	0.968951		0.819672	0.968612		0.819672	0.965871		0.819672	0.966845		0.819672	0.967421		0.819672	0.966025		0.819672	0.966291		0.819672	0.964774		0.819672	0.964622		0.819672	0.962205		0.819672	0.961417		0.819672	0.960039		0.819672	0.960009		0.819672	0.958775		0.819672	0.959905		0.819672	0.968557		0.819672	0.968051
0.894187	0.968592		0.894187	0.967394		0.894187	0.96545		0.894187	0.965765		0.894187	0.966262		0.894187	0.965908		0.894187	0.966595		0.894187	0.963114		0.894187	0.964361		0.894187	0.960953		0.894187	0.959142		0.894187	0.958602		0.894187	0.958755		0.894187	0.957821		0.894187	0.95807		0.894187	0.968169		0.894187	0.967381
0.968703	0.967887		0.968703	0.964591		0.968703	0.965258		0.968703	0.964528		0.968703	0.96545		0.968703	0.964526		0.968703	0.964818		0.968703	0.960616		0.968703	0.962091		0.968703	0.960037		0.968703	0.957224		0.968703	0.957304		0.968703	0.957498		0.968703	0.956635		0.968703	0.957617		0.968703	0.967329		0.968703	0.965913
1.04322	0.965776		1.04322	0.964974		1.04322	0.962903		1.04322	0.963396		1.04322	0.963528		1.04322	0.963633		1.04322	0.96355		1.04322	0.960587		1.04322	0.961751		1.04322	0.958523		1.04322	0.956519		1.04322	0.956033		1.04322	0.955385		1.04322	0.955991		1.04322	0.956334		1.04322	0.966233		1.04322	0.965042
1.11773	0.9648		1.11773	0.963385		1.11773	0.962763		1.11773	0.962998		1.11773	0.96333		1.11773	0.962005		1.11773	0.962654		1.11773	0.958541		1.11773	0.959956		1.11773	0.957071		1.11773	0.954672		1.11773	0.954577		1.11773	0.9543		1.11773	0.95422		1.11773	0.954793		1.11773	0.964063		1.11773	0.963791
1.19225	0.96395		1.19225	0.964349		1.19225	0.961392		1.19225	0.961662		1.19225	0.960938		1.19225	0.961096		1.19225	0.96112		1.19225	0.957705		1.19225	0.95828		1.19225	0.955239		1.19225	0.953703		1.19225	0.953857		1.19225	0.954069		1.19225	0.952971		1.19225	0.953476		1.19225	0.96378		1.19225	0.962142
1.26677	0.964006		1.26677	0.961084		1.26677	0.959991		1.26677	0.960525		1.26677	0.960174		1.26677	0.960343		1.26677	0.960126		1.26677	0.955774		1.26677	0.957394		1.26677	0.954565		1.26677	0.952738		1.26677	0.952425		1.26677	0.953304		1.26677	0.951709		1.26677	0.952549		1.26677	0.961828		1.26677	0.96186
1.34128	0.962272		1.34128	0.9605		1.34128	0.958		1.34128	0.959107		1.34128	0.960424		1.34128	0.958264		1.34128	0.958915		1.34128	0.956596		1.34128	0.95651		1.34128	0.953736		1.34128	0.951309		1.34128	0.950623		1.34128	0.951421		1.34128	0.950847		1.34128	0.951858		1.34128	0.961136		1.34128	0.960612
1.4158	0.961455		1.4158	0.959076		1.4158	0.958536		1.4158	0.959066		1.4158	0.958381		1.4158	0.958498		1.4158	0.958519		1.4158	0.954904		1.4158	0.954794		1.4158	0.952576		1.4158	0.950035		1.4158	0.950385		1.4158	0.950764		1.4158	0.95021		1.4158	0.949379		1.4158	0.961459		1.4158	0.958832
1.49031	0.960583		1.49031	0.959296		1.49031	0.957804		1.49031	0.958138		1.49031	0.958525		1.49031	0.957041		1.49031	0.956896		1.49031	0.953662		1.49031	0.955107		1.49031	0.95099		1.49031	0.949625		1.49031	0.947588		1.49031	0.949013		1.49031	0.948174		1.49031	0.949118		1.49031	0.96052		1.49031	0.957937
1.56483	0.959008		1.56483	0.958565		1.56483	0.956171		1.56483	0.956251		1.56483	0.956625		1.56483	0.956186		1.56483	0.955164		1.56483	0.952909		1.56483	0.953225		1.56483	0.949356		1.56483	0.947863		1.56483	0.948478		1.56483	0.948095		1.56483	0.947948		1.56483	0.94859		1.56483	0.959913		1.56483	0.957885
1.63934	0.958295		1.63934	0.957109		1.63934	0.954519		1.63934	0.95594		1.63934	0.956486		1.63934	0.956012		1.63934	0.954391		1.63934	0.951357		1.63934	0.953565		1.63934	0.949501		1.63934	0.947824		1.63934	0.947269		1.63934	0.947133		1.63934	0.945901		1.63934	0.947479		1.63934	0.958102		1.63934	0.955753
1.71386	0.957531		1.71386	0.955639		1.71386	0.954042		1.71386	0.955174		1.71386	0.954566		1.71386	0.954373		1.71386	0.953325		1.71386	0.950509		1.71386	0.952619		1.71386	0.948681		1.71386	0.947194		1.71386	0.946364		1.71386	0.946796		1.71386	0.946766		1.71386	0.946506		1.71386	0.957223		1.71386	0.95597
1.78837	0.957058		1.78837	0.955188		1.78837	0.9535		1.78837	0.953905		1.78837	0.954929		1.78837	0.953557		1.78837	0.953637		1.78837	0.950032		1.78837	0.9503		1.78837	0.948136		1.78837	0.946232		1.78837	0.945238		1.78837	0.945531		1.78837	0.944378		1.78837	0.944644		1.78837	0.956601		1.78837	0.955186
1.86289	0.95676		1.86289	0.95442		1.86289	0.952618		1.86289	0.953969		1.86289	0.953802		1.86289	0.95323		1.86289	0.95283		1.86289	0.949152		1.86289	0.949829		1.86289	0.946663		1.86289	0.94516		1.86289	0.944791		1.86289	0.944578		1.86289	0.944757		1.86289	0.944214		1.86289	0.955467		1.86289	0.954109
1.93741	0.954965		1.93741	0.954132		1.93741	0.951696		1.93741	0.95363		1.93741	0.952776		1.93741	0.95243		1.93741	0.951016		1.93741	0.948085		1.93741	0.950414		1.93741	0.945247		1.93741	0.943783		1.93741	0.943658		1.93741	0.943912		1.93741	0.94379		1.93741	0.943708		1.93741	0.95561		1.93741	0.95355
2.01192	0.954376		2.01192	0.952708		2.01192	0.951357		2.01192	0.951823		2.01192	0.950952		2.01192	0.950901		2.01192	0.9504		2.01192	0.94701		2.01192	0.948915		2.01192	0.944614		2.01192	0.942401		2.01192	0.942215		2.01192	0.942961		2.01192	0.942822		2.01192	0.943513		2.01192	0.953302		2.01192	0.952684
2.08644	0.954441		2.08644	0.951923		2.08644	0.950187		2.08644	0.950491		2.08644	0.951048		2.08644	0.949447		2.08644	0.950345		2.08644	0.945744		2.08644	0.947446		2.08644	0.943945		2.08644	0.942239		2.08644	0.941061		2.08644	0.94224		2.08644	0.941148		2.08644	0.941379		2.08644	0.95402		2.08644	0.951979
2.16095	0.952978		2.16095	0.951145		2.16095	0.948669		2.16095	0.950538		2.16095	0.95045		2.16095	0.950183		2.16095	0.949134		2.16095	0.945428		2.16095	0.946748		2.16095	0.942965		2.16095	0.941467		2.16095	0.940991		2.16095	0.941398		2.16095	0.940559		2.16095	0.941004		2.16095	0.952657		2.16095	0.95091
2.23547	0.952426		2.23547	0.950695		2.23547	0.948548		2.23547	0.950804		2.23547	0.949921		2.23547	0.949961		2.23547	0.948027		2.23547	0.944345		2.23547	0.945809		2.23547	0.942322		2.23547	0.9402		2.23547	0.940199		2.23547	0.940375		2.23547	0.940563		2.23547	0.94015		2.23547	0.952625		2.23547	0.950389
2.30998	0.951759		2.30998	0.949837		2.30998	0.947729		2.30998	0.948933		2.30998	0.949287		2.30998	0.949124		2.30998	0.947538		2.30998	0.943717		2.30998	0.946278		2.30998	0.9406		2.30998	0.939233		2.30998	0.939273		2.30998	0.939015		2.30998	0.939885		2.30998	0.939148		2.30998	0.951309		2.30998	0.948789
2.3845	0.95162		2.3845	0.948648		2.3845	0.947911		2.3845	0.948765		2.3845	0.948019		2.3845	0.948556		2.3845	0.946722		2.3845	0.943556		2.3845	0.945158		2.3845	0.940712		2.3845	0.939524		2.3845	0.938621		2.3845	0.939395		2.3845	0.938777		2.3845	0.939696		2.3845	0.951148		2.3845	0.94919
2.45901	0.949795		2.45901	0.948709		2.45901	0.946316		2.45901	0.948438		2.45901	0.948209		2.45901	0.946487		2.45901	0.945272		2.45901	0.941707		2.45901	0.944093		2.45901	0.940348		2.45901	0.937655		2.45901	0.93793		2.45901	0.93823		2.45901	0.93745		2.45901	0.937544		2.45901	0.95146		2.45901	0.948864
2.53353	0.950849		2.53353	0.948084		2.53353	0.946304		2.53353	0.947292		2.53353	0.945885		2.53353	0.947216		2.53353	0.944806		2.53353	0.941425		2.53353	0.943572		2.53353	0.939099		2.53353	0.938156		2.53353	0.936993		2.53353	0.937475		2.53353	0.936897		2.53353	0.937533		2.53353	0.949735		2.53353	0.947267
2.60805	0.949635		2.60805	0.947231		2.60805	0.944833		2.60805	0.946126		2.60805	0.945643		2.60805	0.945486		2.60805	0.944442		2.60805	0.941207		2.60805	0.941515		2.60805	0.937285		2.60805	0.93751		2.60805	0.937323		2.60805	0.936889		2.60805	0.936754		2.60805	0.936233		2.60805	0.9486		2.60805	0.946548
2.68256	0.949241		2.68256	0.946967		2.68256	0.945137		2.68256	0.945896		2.68256	0.94524		2.68256	0.945703		2.68256	0.943976		2.68256	0.939848		2.68256	0.94142		2.68256	0.936911		2.68256	0.936653		2.68256	0.936444		2.68256	0.936591		2.68256	0.935808		2.68256	0.935586		2.68256	0.948304		2.68256	0.946526
2.75708	0.948222		2.75708	0.946691		2.75708	0.942857		2.75708	0.945237		2.75708	0.945288		2.75708	0.944214		2.75708	0.94334		2.75708	0.93942		2.75708	0.941146		2.75708	0.936902		2.75708	0.935668		2.75708	0.935109		2.75708	0.935742		2.75708	0.934839		2.75708	0.936278		2.75708	0.947627		2.75708	0.945959
2.83159	0.947711		2.83159	0.946684		2.83159	0.943397		2.83159	0.945487		2.83159	0.943935		2.83159	0.943837		2.83159	0.94236		2.83159	0.938815		2.83159	0.940565		2.83159	0.936419		2.83159	0.934834		2.83159	0.934719		2.83159	0.934429		2.83159	0.934269		2.83159	0.934641		2.83159	0.946709		2.83159	0.944556
2.90611	0.946374		2.90611	0.94523		2.90611	0.943593		2.90611	0.944212		2.90611	0.94298		2.90611	0.941986		2.90611	0.94159		2.90611	0.938571		2.90611	0.940461		2.90611	0.935078		2.90611	0.934355		2.90611	0.933251		2.90611	0.934446		2.90611	0.934147		2.90611	0.934823		2.90611	0.946563		2.90611	0.944768
2.98062	0.946424		2.98062	0.94478		2.98062	0.941381		2.98062	0.944309		2.98062	0.943053		2.98062	0.941422		2.98062	0.941608		2.98062	0.938149		2.98062	0.939906		2.98062	0.93363		2.98062	0.932532		2.98062	0.933302		2.98062	0.934082		2.98062	0.934267		2.98062	0.933068		2.98062	0.945348		2.98062	0.943032
3.05514	0.946002		3.05514	0.944259		3.05514	0.941764		3.05514	0.943466		3.05514	0.941472		3.05514	0.941579		3.05514	0.940103		3.05514	0.937045		3.05514	0.938892		3.05514	0.933331		3.05514	0.931751		3.05514	0.933168		3.05514	0.932659		3.05514	0.932657		3.05514	0.933092		3.05514	0.945769		3.05514	0.9432
3.12966	0.944801		3.12966	0.943448		3.12966	0.941329		3.12966	0.942545		3.12966	0.941404		3.12966	0.940884		3.12966	0.940669		3.12966	0.935603		3.12966	0.938822		3.12966	0.933751		3.12966	0.932486		3.12966	0.932708		3.12966	0.932393		3.12966	0.932092		3.12966	0.932148		3.12966	0.946066		3.12966	0.943213
3.20417	0.944187		3.20417	0.942527		3.20417	0.941107		3.20417	0.942345		3.20417	0.940665		3.20417	0.940407		3.20417	0.939151		3.20417	0.935915		3.20417	0.938477		3.20417	0.93168		3.20417	0.931904		3.20417	0.931918		3.20417	0.931732		3.20417	0.930992		3.20417	0.931901		3.20417	0.943118		3.20417	0.942003
3.27869	0.943881		3.27869	0.942813		3.27869	0.939631		3.27869	0.941832		3.27869	0.940978		3.27869	0.940269		3.27869	0.938264		3.27869	0.9345		3.27869	0.937246		3.27869	0.930986		3.27869	0.930646		3.27869	0.931177		3.27869	0.931839		3.27869	0.931606		3.27869	0.931687		3.27869	0.943834		3.27869	0.941819
3.3532	0.944164		3.3532	0.941999		3.3532	0.939699		3.3532	0.941356		3.3532	0.939869		3.3532	0.94058		3.3532	0.938273		3.3532	0.935007		3.3532	0.936716		3.3532	0.931367		3.3532	0.930248		3.3532	0.930496		3.3532	0.931039		3.3532	0.930317		3.3532	0.929946		3.3532	0.942962		3.3532	0.940747
3.42772	0.94309		3.42772	0.941132		3.42772	0.938831		3.42772	0.940818		3.42772	0.938889		3.42772	0.939082		3.42772	0.937116		3.42772	0.933444		3.42772	0.935283		3.42772	0.93102		3.42772	0.929228		3.42772	0.929034		3.42772	0.929631		3.42772	0.929836		3.42772	0.930868		3.42772	0.942527		3.42772	0.940492
3.50223	0.942018		3.50223	0.940829		3.50223	0.938337		3.50223	0.940506		3.50223	0.938326		3.50223	0.938223		3.50223	0.936785		3.50223	0.933205		3.50223	0.935408		3.50223	0.929735		3.50223	0.9288		3.50223	0.928672		3.50223	0.929953		3.50223	0.929163		3.50223	0.929184		3.50223	0.941947		3.50223	0.939754
3.57675	0.943241		3.57675	0.940241		3.57675	0.937189		3.57675	0.93906		3.57675	0.939158		3.57675	0.938212		3.57675	0.937189		3.57675	0.93209		3.57675	0.935131		3.57675	0.929536		3.57675	0.928355		3.57675	0.928703		3.57675	0.929541		3.57675	0.928493		3.57675	0.929172		3.57675	0.941575		3.57675	0.938327
3.65126	0.94177		3.65126	0.939669		3.65126	0.936426		3.65126	0.938603		3.65126	0.938218		3.65126	0.937524		3.65126	0.936325		3.65126	0.93135		3.65126	0.934471		3.65126	0.927896		3.65126	0.927991		3.65126	0.928288		3.65126	0.928323		3.65126	0.928235		3.65126	0.927745		3.65126	0.942197		3.65126	0.938797
3.72578	0.941502		3.72578	0.939361		3.72578	0.936211		3.72578	0.939097		3.72578	0.936624		3.72578	0.937061		3.72578	0.935571		3.72578	0.931273		3.72578	0.933705		3.72578	0.927571		3.72578	0.927043		3.72578	0.927213		3.72578	0.927719		3.72578	0.927002		3.72578	0.92858		3.72578	0.941349		3.72578	0.937896
3.8003	0.940367		3.8003	0.938947		3.8003	0.935325		3.8003	0.938294		3.8003	0.937363		3.8003	0.936704		3.8003	0.934682		3.8003	0.931135		3.8003	0.934045		3.8003	0.926402		3.8003	0.926786		3.8003	0.928058		3.8003	0.927475		3.8003	0.926964		3.8003	0.927641		3.8003	0.93985		3.8003	0.938078
3.87481	0.940996		3.87481	0.938606		3.87481	0.934644		3.87481	0.937269		3.87481	0.934955		3.87481	0.93535		3.87481	0.934214		3.87481	0.931051		3.87481	0.932993		3.87481	0.926007		3.87481	0.926037		3.87481	0.92725		3.87481	0.927208		3.87481	0.925818		3.87481	0.92651		3.87481	0.939634		3.87481	0.936984
3.94933	0.940258		3.94933	0.937741		3.94933	0.935049		3.94933	0.937515		3.94933	0.93543		3.94933	0.934835		3.94933	0.9332		3.94933	0.929717		3.94933	0.932696		3.94933	0.926405		3.94933	0.926177		3.94933	0.92534		3.94933	0.926462		3.94933	0.926913		3.94933	0.926867		3.94933	0.938289		3.94933	0.936341
4.02384	0.939454		4.02384	0.937622		4.02384	0.933519		4.02384	0.936346		4.02384	0.935033		4.02384	0.935224		4.02384	0.932532		4.02384	0.928966		4.02384	0.931798		4.02384	0.925815		4.02384	0.926234		4.02384	0.924955		4.02384	0.926542		4.02384	0.925194		4.02384	0.926557		4.02384	0.940391		4.02384	0.936756
4.09836	0.939224		4.09836	0.936375		4.09836	0.932223		4.09836	0.935534		4.09836	0.934198		4.09836	0.933956		4.09836	0.933493		4.09836	0.928165		4.09836	0.931547		4.09836	0.925374		4.09836	0.925297		4.09836	0.924471		4.09836	0.924961		4.09836	0.923853		4.09836	0.924652		4.09836	0.939317		4.09836	0.935199
4.17287	0.939034		4.17287	0.935687		4.17287	0.932176		4.17287	0.935118		4.17287	0.933655		4.17287	0.932556		4.17287	0.932404		4.17287	0.927963		4.17287	0.930384		4.17287	0.924414		4.17287	0.924193		4.17287	0.924422		4.17287	0.925325		4.17287	0.924256		4.17287	0.925145		4.17287	0.937625		4.17287	0.935321
4.24739	0.937887		4.24739	0.93528		4.24739	0.932745		4.24739	0.934066		4.24739	0.934262		4.24739	0.933528		4.24739	0.931452		4.24739	0.928286		4.24739	0.930255		4.24739	0.923807		4.24739	0.924339		4.24739	0.924473		4.24739	0.924282		4.24739	0.923451		4.24739	0.925501		4.24739	0.938099		4.24739	0.93273
4.3219	0.936792		4.3219	0.936176		4.3219	0.931498		4.3219	0.933586		4.3219	0.932299		4.3219	0.932418		4.3219	0.931557		4.3219	0.927673		4.3219	0.92991		4.3219	0.923504		4.3219	0.924623		4.3219	0.923912		4.3219	0.92454		4.3219	0.924264		4.3219	0.923987		4.3219	0.937886		4.3219	0.932817
4.39642	0.93705		4.39642	0.93535		4.39642	0.931381		4.39642	0.934325		4.39642	0.932378		4.39642	0.932743		4.39642	0.931179		4.39642	0.927033		4.39642	0.929164		4.39642	0.922357		4.39642	0.923104		4.39642	0.923071		4.39642	0.924042		4.39642	0.923901		4.39642	0.923919		4.39642	0.936975		4.39642	0.933338
4.47094	0.936971		4.47094	0.935013		4.47094	0.93084		4.47094	0.933236		4.47094	0.93189		4.47094	0.931646		4.47094	0.931204		4.47094	0.926606		4.47094	0.928511		4.47094	0.921998		4.47094	0.923125		4.47094	0.922532		4.47094	0.92288		4.47094	0.923558		4.47094	0.923934		4.47094	0.936871		4.47094	0.932684
4.54545	0.936544		4.54545	0.935021		4.54545	0.929753		4.54545	0.932861		4.54545	0.931667		4.54545	0.931714		4.54545	0.929722		4.54545	0.926248		4.54545	0.928448		4.54545	0.921867		4.54545	0.922018		4.54545	0.922547		4.54545	0.922423		4.54545	0.922499		4.54545	0.922901		4.54545	0.936504		4.54545	0.932256
4.61997	0.936185		4.61997	0.933873		4.61997	0.930256		4.61997	0.932681		4.61997	0.931446		4.61997	0.931033		4.61997	0.930138		4.61997	0.925152		4.61997	0.928325		4.61997	0.920812		4.61997	0.922128		4.61997	0.921372		4.61997	0.921679		4.61997	0.922188		4.61997	0.922927		4.61997	0.935869		4.61997	0.931824
4.69448	0.935702		4.69448	0.932175		4.69448	0.929605		4.69448	0.931579		4.69448	0.930401		4.69448	0.930793		4.69448	0.928706		4.69448	0.925731		4.69448	0.927262		4.69448	0.920885		4.69448	0.921883		4.69448	0.922004		4.69448	0.922464		4.69448	0.921704		4.69448	0.922841		4.69448	0.935206		4.69448	0.931368
4.769	0.934559		4.769	0.933047		4.769	0.929051		4.769	0.932481		4.769	0.931028		4.769	0.930711		4.769	0.928356		4.769	0.924459		4.769	0.926895		4.769	0.921595		4.769	0.921063		4.769	0.920946		4.769	0.921789		4.769	0.922176		4.769	0.922588		4.769	0.935294		4.769	0.930403
4.84351	0.934797		4.84351	0.933391		4.84351	0.928398		4.84351	0.932009		4.84351	0.929938		4.84351	0.930122		4.84351	0.927147		4.84351	0.924236		4.84351	0.926895		4.84351	0.919381		4.84351	0.920449		4.84351	0.920495		4.84351	0.921365		4.84351	0.920663		4.84351	0.921489		4.84351	0.93397		4.84351	0.930603
4.91803	0.933958		4.91803	0.931		4.91803	0.928794		4.91803	0.930911		4.91803	0.929405		4.91803	0.929011		4.91803	0.927051		4.91803	0.923299		4.91803	0.92643		4.91803	0.91884		4.91803	0.920509		4.91803	0.920638		4.91803	0.921819		4.91803	0.920361		4.91803	0.920817		4.91803	0.933965		4.91803	0.929421
4.99255	0.934395		4.99255	0.931688		4.99255	0.92772		4.99255	0.930679		4.99255	0.92974		4.99255	0.929158		4.99255	0.927604		4.99255	0.922357		4.99255	0.925655		4.99255	0.918047		4.99255	0.91899		4.99255	0.920476		4.99255	0.921345		4.99255	0.920319		4.99255	0.920668		4.99255	0.93494		4.99255	0.930164
5.06706	0.93283		5.06706	0.930985		5.06706	0.927503		5.06706	0.930388		5.06706	0.928734		5.06706	0.928225		5.06706	0.927217		5.06706	0.922484		5.06706	0.92502		5.06706	0.918469		5.06706	0.919127		5.06706	0.919264		5.06706	0.919778		5.06706	0.920187		5.06706	0.920799		5.06706	0.933832		5.06706	0.929404
5.14158	0.93306		5.14158	0.930937		5.14158	0.926929		5.14158	0.930388		5.14158	0.927987		5.14158	0.927723		5.14158	0.926215		5.14158	0.922249		5.14158	0.924925		5.14158	0.918241		5.14158	0.919487		5.14158	0.919997		5.14158	0.919176		5.14158	0.920123		5.14158	0.919729		5.14158	0.933746		5.14158	0.92846
5.21609	0.933566		5.21609	0.930791		5.21609	0.926048		5.21609	0.928762		5.21609	0.927505		5.21609	0.927746		5.21609	0.925749		5.21609	0.922236		5.21609	0.924337		5.21609	0.91804		5.21609	0.918981		5.21609	0.918187		5.21609	0.919907		5.21609	0.918648		5.21609	0.920065		5.21609	0.932981		5.21609	0.92795
5.29061	0.932426		5.29061	0.929602		5.29061	0.925963		5.29061	0.928778		5.29061	0.927102		5.29061	0.928242		5.29061	0.926042		5.29061	0.920657		5.29061	0.923342		5.29061	0.917155		5.29061	0.917063		5.29061	0.917461		5.29061	0.919484		5.29061	0.91844		5.29061	0.919698		5.29061	0.93276		5.29061	0.927234
5.36512	0.932335		5.36512	0.929287		5.36512	0.924558		5.36512	0.928312		5.36512	0.926475		5.36512	0.926116		5.36512	0.924469		5.36512	0.920434		5.36512	0.923657		5.36512	0.917763		5.36512	0.918078		5.36512	0.916731		5.36512	0.918441		5.36512	0.918354		5.36512	0.919232		5.36512	0.93238		5.36512	0.927888
5.43964	0.93285		5.43964	0.928304		5.43964	0.925725		5.43964	0.928005		5.43964	0.926372		5.43964	0.926156		5.43964	0.924867		5.43964	0.919633		5.43964	0.924013		5.43964	0.91624		5.43964	0.917258		5.43964	0.917497		5.43964	0.918562		5.43964	0.91799		5.43964	0.918939		5.43964	0.932094		5.43964	0.927801
5.51415	0.930777		5.51415	0.929299		5.51415	0.925592		5.51415	0.928417		5.51415	0.925031		5.51415	0.9256		5.51415	0.923812		5.51415	0.921085		5.51415	0.923161		5.51415	0.915981		5.51415	0.917468		5.51415	0.9174		5.51415	0.918031		5.51415	0.917323		5.51415	0.918048		5.51415	0.930985		5.51415	0.926122
5.58867	0.930547		5.58867	0.928602		5.58867	0.925011		5.58867	0.927771		5.58867	0.925396		5.58867	0.926072		5.58867	0.924156		5.58867	0.919584		5.58867	0.923297		5.58867	0.914952		5.58867	0.916096		5.58867	0.916723		5.58867	0.91774		5.58867	0.91721		5.58867	0.918804		5.58867	0.931428		5.58867	0.926764
5.66319	0.930825		5.66319	0.92672		5.66319	0.923804		5.66319	0.926848		5.66319	0.925802		5.66319	0.925106		5.66319	0.923878		5.66319	0.919007		5.66319	0.921624		5.66319	0.915166		5.66319	0.915741		5.66319	0.916586		5.66319	0.918107		5.66319	0.91822		5.66319	0.917496		5.66319	0.931386		5.66319	0.92633
5.7377	0.930082		5.7377	0.927689		5.7377	0.923573		5.7377	0.92735		5.7377	0.924632		5.7377	0.924985		5.7377	0.923371		5.7377	0.919028		5.7377	0.921567		5.7377	0.915663		5.7377	0.916208		5.7377	0.915396		5.7377	0.917893		5.7377	0.916193		5.7377	0.917479		5.7377	0.930049		5.7377	0.925476
5.81222	0.929885		5.81222	0.927662		5.81222	0.923192		5.81222	0.926159		5.81222	0.92413		5.81222	0.924617		5.81222	0.922371		5.81222	0.918719		5.81222	0.921442		5.81222	0.914967		5.81222	0.915386		5.81222	0.915884		5.81222	0.917856		5.81222	0.91727		5.81222	0.916284		5.81222	0.930613		5.81222	0.924513
5.88673	0.928494		5.88673	0.927512		5.88673	0.92249		5.88673	0.926096		5.88673	0.923782		5.88673	0.924089		5.88673	0.921708		5.88673	0.918558		5.88673	0.920329		5.88673	0.914086		5.88673	0.915212		5.88673	0.91575		5.88673	0.917574		5.88673	0.916233		5.88673	0.916804		5.88673	0.928329		5.88673	0.924445
5.96125	0.9301		5.96125	0.926829		5.96125	0.922548		5.96125	0.925598		5.96125	0.923298		5.96125	0.924005		5.96125	0.922271		5.96125	0.917003		5.96125	0.920833		5.96125	0.914792		5.96125	0.914689		5.96125	0.914985		5.96125	0.916761		5.96125	0.916939		5.96125	0.916647		5.96125	0.928948		5.96125	0.924125
6.03576	0.929425		6.03576	0.926		6.03576	0.921856		6.03576	0.924616		6.03576	0.923553		6.03576	0.922845		6.03576	0.921596		6.03576	0.916861		6.03576	0.921306		6.03576	0.913856		6.03576	0.915205		6.03576	0.915818		6.03576	0.91653		6.03576	0.915112		6.03576	0.916221		6.03576	0.929052		6.03576	0.923805
6.11028	0.929106		6.11028	0.924998		6.11028	0.922209		6.11028	0.925473		6.11028	0.923113		6.11028	0.923217		6.11028	0.921014		6.11028	0.917249		6.11028	0.920211		6.11028	0.913393		6.11028	0.914236		6.11028	0.914458		6.11028	0.916617		6.11028	0.915457		6.11028	0.915199		6.11028	0.928269		6.11028	0.923506
6.18479	0.928504		6.18479	0.925375		6.18479	0.920906		6.18479	0.924263		6.18479	0.922641		6.18479	0.922567		6.18479	0.92098		6.18479	0.917211		6.18479	0.919669		6.18479	0.913339		6.18479	0.913995		6.18479	0.914119		6.18479	0.916185		6.18479	0.915023		6.18479	0.915935		6.18479	0.928469		6.18479	0.923962
6.25931	0.927986		6.25931	0.925179		6.25931	0.921369		6.25931	0.923504		6.25931	0.92099		6.25931	0.922733		6.25931	0.919869		6.25931	0.915659		6.25931	0.918781		6.25931	0.912391		6.25931	0.914		6.25931	0.913257		6.25931	0.915493		6.25931	0.91492		6.25931	0.915264		6.25931	0.928154		6.25931	0.922874
6.33383	0.927506		6.33383	0.925107		6.33383	0.92081		6.33383	0.923909		6.33383	0.92164		6.33383	0.921683		6.33383	0.919757		6.33383	0.91574		6.33383	0.918423		6.33383	0.912105		6.33383	0.912779		6.33383	0.913704		6.33383	0.914944		6.33383	0.914293		6.33383	0.915009		6.33383	0.927121		6.33383	0.922804
6.40834	0.927442		6.40834	0.92452		6.40834	0.920286		6.40834	0.923054		6.40834	0.922001		6.40834	0.921587		6.40834	0.919928		6.40834	0.914665		6.40834	0.919536		6.40834	0.910448		6.40834	0.912969		6.40834	0.913372		6.40834	0.914258		6.40834	0.914119		6.40834	0.914636		6.40834	0.927231		6.40834	0.922606
6.48286	0.926191		6.48286	0.924593		6.48286	0.91918		6.48286	0.923006		6.48286	0.921139		6.48286	0.920888		6.48286	0.919075		6.48286	0.914671		6.48286	0.917801		6.48286	0.911402		6.48286	0.913083		6.48286	0.913018		6.48286	0.914238		6.48286	0.913593		6.48286	0.913619		6.48286	0.927298		6.48286	0.92212
6.55737	0.927053		6.55737	0.923704		6.55737	0.919428		6.55737	0.922795		6.55737	0.919143		6.55737	0.921648		6.55737	0.918941		6.55737	0.915233		6.55737	0.91764		6.55737	0.910415		6.55737	0.911952		6.55737	0.91228		6.55737	0.914398		6.55737	0.913373		6.55737	0.913716		6.55737	0.926476		6.55737	0.92085
6.63189	0.926714		6.63189	0.924002		6.63189	0.918364		6.63189	0.922988		6.63189	0.919891		6.63189	0.920771		6.63189	0.918939		6.63189	0.914018		6.63189	0.916947		6.63189	0.91064		6.63189	0.911232		6.63189	0.912403		6.63189	0.914476		6.63189	0.913048		6.63189	0.913311		6.63189	0.925459		6.63189	0.919543
6.7064	0.925996		6.7064	0.923644		6.7064	0.918736		6.7064	0.921578		6.7064	0.91931		6.7064	0.920544		6.7064	0.918793		6.7064	0.913694		6.7064	0.917364		6.7064	0.909684		6.7064	0.911636		6.7064	0.91142		6.7064	0.912574		6.7064	0.912723		6.7064	0.91422		6.7064	0.926848		6.7064	0.920864
6.78092	0.925577		6.78092	0.922314		6.78092	0.919037		6.78092	0.922467		6.78092	0.91964		6.78092	0.920724		6.78092	0.918207		6.78092	0.912799		6.78092	0.916398		6.78092	0.909912		6.78092	0.911171		6.78092	0.911803		6.78092	0.913066		6.78092	0.912568		6.78092	0.913082		6.78092	0.926055		6.78092	0.919993
6.85544	0.925711		6.85544	0.923564		6.85544	0.918141		6.85544	0.922483		6.85544	0.918954		6.85544	0.919581		6.85544	0.916973		6.85544	0.913713		6.85544	0.91582		6.85544	0.909602		6.85544	0.912057		6.85544	0.910856		6.85544	0.913072		6.85544	0.911489		6.85544	0.913089		6.85544	0.924376		6.85544	0.919225
6.92995	0.924714		6.92995	0.922183		6.92995	0.917543		6.92995	0.921549		6.92995	0.918975		6.92995	0.919544		6.92995	0.917098		6.92995	0.913164		6.92995	0.915802		6.92995	0.908765		6.92995	0.910751		6.92995	0.911573		6.92995	0.911507		6.92995	0.911408		6.92995	0.912444		6.92995	0.924798		6.92995	0.919217
7.00447	0.924502		7.00447	0.921827		7.00447	0.917297		7.00447	0.922563		7.00447	0.918705		7.00447	0.920392		7.00447	0.916507		7.00447	0.912033		7.00447	0.915756		7.00447	0.907897		7.00447	0.910841		7.00447	0.911003		7.00447	0.911177		7.00447	0.911456		7.00447	0.912162		7.00447	0.924585		7.00447	0.918547
7.07898	0.924396		7.07898	0.922062		7.07898	0.917077		7.07898	0.92124		7.07898	0.917574		7.07898	0.918068		7.07898	0.917266		7.07898	0.912258		7.07898	0.916051		7.07898	0.908644		7.07898	0.910527		7.07898	0.911705		7.07898	0.912365		7.07898	0.911626		7.07898	0.912147		7.07898	0.924546		7.07898	0.918615
7.1535	0.923068		7.1535	0.921556		7.1535	0.917173		7.1535	0.920094		7.1535	0.917846		7.1535	0.917481		7.1535	0.916059		7.1535	0.911957		7.1535	0.915729		7.1535	0.907417		7.1535	0.909979		7.1535	0.911354		7.1535	0.911974		7.1535	0.911535		7.1535	0.911976		7.1535	0.924795		7.1535	0.918843
7.22801	0.923926		7.22801	0.920887		7.22801	0.917185		7.22801	0.919446		7.22801	0.917456		7.22801	0.917495		7.22801	0.915927		7.22801	0.911219		7.22801	0.915147		7.22801	0.908035		7.22801	0.9098		7.22801	0.910117		7.22801	0.911407		7.22801	0.911412		7.22801	0.911692		7.22801	0.92422		7.22801	0.917369
7.30253	0.92322		7.30253	0.920359		7.30253	0.916268		7.30253	0.920737		7.30253	0.916715		7.30253	0.917371		7.30253	0.915889		7.30253	0.910954		7.30253	0.914367		7.30253	0.907856		7.30253	0.909338		7.30253	0.909538		7.30253	0.910849		7.30253	0.910688		7.30253	0.911442		7.30253	0.924132		7.30253	0.915986
7.37704	0.922601		7.37704	0.921057		7.37704	0.915886		7.37704	0.919369		7.37704	0.916101		7.37704	0.918108		7.37704	0.915782		7.37704	0.910206		7.37704	0.913857		7.37704	0.906946		7.37704	0.909842		7.37704	0.90924		7.37704	0.910961		7.37704	0.911466		7.37704	0.912262		7.37704	0.924262		7.37704	0.917093
7.45156	0.923038		7.45156	0.920519		7.45156	0.915547		7.45156	0.919501		7.45156	0.916441		7.45156	0.916548		7.45156	0.915432		7.45156	0.910076		7.45156	0.91407		7.45156	0.907131		7.45156	0.908144		7.45156	0.90963		7.45156	0.911147		7.45156	0.910139		7.45156	0.911335		7.45156	0.922927		7.45156	0.916675
7.52608	0.923061		7.52608	0.919647		7.52608	0.916212		7.52608	0.919594		7.52608	0.916681		7.52608	0.917257		7.52608	0.914813		7.52608	0.910456		7.52608	0.91375		7.52608	0.90747		7.52608	0.909386		7.52608	0.909321		7.52608	0.910415		7.52608	0.910619		7.52608	0.910311		7.52608	0.921722		7.52608	0.916336
7.60059	0.922879		7.60059	0.920669		7.60059	0.915215		7.60059	0.919239		7.60059	0.915397		7.60059	0.916504		7.60059	0.913704		7.60059	0.909898		7.60059	0.913707		7.60059	0.90578		7.60059	0.908992		7.60059	0.908397		7.60059	0.910416		7.60059	0.910556		7.60059	0.909879		7.60059	0.921535		7.60059	0.916767
7.67511	0.921943		7.67511	0.919279		7.67511	0.91561		7.67511	0.918282		7.67511	0.916525		7.67511	0.917222		7.67511	0.914911		7.67511	0.909869		7.67511	0.913743		7.67511	0.906367		7.67511	0.907729		7.67511	0.909042		7.67511	0.9094		7.67511	0.909021		7.67511	0.910267		7.67511	0.921689		7.67511	0.916105
7.74962	0.922495		7.74962	0.920611		7.74962	0.91463		7.74962	0.919171		7.74962	0.915622		7.74962	0.915365		7.74962	0.913961		7.74962	0.910072		7.74962	0.911723		7.74962	0.90585		7.74962	0.908772		7.74962	0.908056		7.74962	0.910064		7.74962	0.908529		7.74962	0.909682		7.74962	0.921842		7.74962	0.915877
7.82414	0.922133		7.82414	0.918562		7.82414	0.914233		7.82414	0.918539		7.82414	0.914425		7.82414	0.916275		7.82414	0.914691		7.82414	0.909334		7.82414	0.912961		7.82414	0.905637		7.82414	0.908158		7.82414	0.908193		7.82414	0.910243		7.82414	0.909076		7.82414	0.91015		7.82414	0.920622		7.82414	0.915812
7.89865	0.921253		7.89865	0.918901		7.89865	0.914179		7.89865	0.917659		7.89865	0.915376		7.89865	0.915382		7.89865	0.913668		7.89865	0.909856		7.89865	0.91236		7.89865	0.905234		7.89865	0.90674		7.89865	0.907948		7.89865	0.910424		7.89865	0.909324		7.89865	0.909274		7.89865	0.921624		7.89865	0.915679
7.97317	0.920978		7.97317	0.918809		7.97317	0.913065		7.97317	0.917602		7.97317	0.914697		7.97317	0.914886		7.97317	0.91365		7.97317	0.908656		7.97317	0.913029		7.97317	0.905181		7.97317	0.907823		7.97317	0.907448		7.97317	0.909633		7.97317	0.909745		7.97317	0.909025		7.97317	0.92026		7.97317	0.91502
8.04768	0.920839		8.04768	0.917813		8.04768	0.913837		8.04768	0.917268		8.04768	0.914095		8.04768	0.914898		8.04768	0.912934		8.04768	0.908647		8.04768	0.911989		8.04768	0.90446		8.04768	0.907395		8.04768	0.907677		8.04768	0.909178		8.04768	0.909459		8.04768	0.908799		8.04768	0.919873		8.04768	0.913525
8.1222	0.919999		8.1222	0.918516		8.1222	0.914815		8.1222	0.917091		8.1222	0.913739		8.1222	0.914486		8.1222	0.912004		8.1222	0.909148		8.1222	0.9112		8.1222	0.904254		8.1222	0.906382		8.1222	0.90766		8.1222	0.909018		8.1222	0.908725		8.1222	0.909006		8.1222	0.920364		8.1222	0.914703
8.19672	0.919858		8.19672	0.917423		8.19672	0.913288		8.19672	0.916825		8.19672	0.913253		8.19672	0.914547		8.19672	0.912158		8.19672	0.90795		8.19672	0.910519		8.19672	0.904281		8.19672	0.906		8.19672	0.908133		8.19672	0.908986		8.19672	0.908955		8.19672	0.909055		8.19672	0.919526		8.19672	0.913186
8.27123	0.921208		8.27123	0.917874		8.27123	0.912986		8.27123	0.915827		8.27123	0.913673		8.27123	0.914173		8.27123	0.912193		8.27123	0.907229		8.27123	0.911138		8.27123	0.904307		8.27123	0.906804		8.27123	0.907124		8.27123	0.909193		8.27123	0.908299		8.27123	0.908795		8.27123	0.919618		8.27123	0.914263
8.34575	0.919971		8.34575	0.918276		8.34575	0.913227		8.34575	0.915581		8.34575	0.913586		8.34575	0.914088		8.34575	0.912177		8.34575	0.907133		8.34575	0.909499		8.34575	0.903335		8.34575	0.906094		8.34575	0.907001		8.34575	0.907768		8.34575	0.907694		8.34575	0.908844		8.34575	0.919128		8.34575	0.91302
8.42026	0.91983		8.42026	0.917646		8.42026	0.912506		8.42026	0.916138		8.42026	0.912619		8.42026	0.913193		8.42026	0.91164		8.42026	0.906739		8.42026	0.910721		8.42026	0.903825		8.42026	0.906204		8.42026	0.906196		8.42026	0.908762		8.42026	0.907423		8.42026	0.90973		8.42026	0.918595		8.42026	0.912749
8.49478	0.918606		8.49478	0.917457		8.49478	0.911735		8.49478	0.915993		8.49478	0.912548		8.49478	0.913417		8.49478	0.911793		8.49478	0.906873		8.49478	0.910515		8.49478	0.902712		8.49478	0.905505		8.49478	0.906477		8.49478	0.907998		8.49478	0.90749		8.49478	0.907859		8.49478	0.919092		8.49478	0.911488
8.56929	0.919018		8.56929	0.916602		8.56929	0.912354		8.56929	0.91565		8.56929	0.913091		8.56929	0.912636		8.56929	0.911206		8.56929	0.906586		8.56929	0.910073		8.56929	0.901863		8.56929	0.905977		8.56929	0.905676		8.56929	0.907679		8.56929	0.907252		8.56929	0.907593		8.56929	0.918889		8.56929	0.912492
8.64381	0.919698		8.64381	0.916471		8.64381	0.911842		8.64381	0.915936		8.64381	0.912045		8.64381	0.914329		8.64381	0.91134		8.64381	0.906491		8.64381	0.909962		8.64381	0.901974		8.64381	0.904371		8.64381	0.906662		8.64381	0.908106		8.64381	0.907896		8.64381	0.907904		8.64381	0.91871		8.64381	0.912236
8.71833	0.91831		8.71833	0.916585		8.71833	0.911299		8.71833	0.915893		8.71833	0.912799		8.71833	0.913462		8.71833	0.91132		8.71833	0.906359		8.71833	0.90998		8.71833	0.90294		8.71833	0.903878		8.71833	0.906032		8.71833	0.907287		8.71833	0.90748		8.71833	0.907361		8.71833	0.918686		8.71833	0.910695
8.79284	0.918065		8.79284	0.915171		8.79284	0.91111		8.79284	0.915497		8.79284	0.911839		8.79284	0.912515		8.79284	0.910497		8.79284	0.905914		8.79284	0.909071		8.79284	0.902758		8.79284	0.90482		8.79284	0.906223		8.79284	0.907671		8.79284	0.907722		8.79284	0.907833		8.79284	0.917726		8.79284	0.911805
8.86736	0.91808		8.86736	0.915197		8.86736	0.911138		8.86736	0.914456		8.86736	0.911105		8.86736	0.911832		8.86736	0.91092		8.86736	0.905778		8.86736	0.908277		8.86736	0.902362		8.86736	0.904763		8.86736	0.905251		8.86736	0.907598		8.86736	0.907674		8.86736	0.907372		8.86736	0.918676		8.86736	0.912285
8.94187	0.917261		8.94187	0.91465		8.94187	0.910413		8.94187	0.915397		8.94187	0.911281		8.94187	0.911493		8.94187	0.909099		8.94187	0.905013		8.94187	0.909622		8.94187	0.902331		8.94187	0.904781		8.94187	0.905876		8.94187	0.907681		8.94187	0.906459		8.94187	0.907401		8.94187	0.916464		8.94187	0.911957
9.01639	0.917309		9.01639	0.915493		9.01639	0.910378		9.01639	0.915293		9.01639	0.910574		9.01639	0.911442		9.01639	0.908885		9.01639	0.905153		9.01639	0.908704		9.01639	0.901758		9.01639	0.905106		9.01639	0.905696		9.01639	0.907088		9.01639	0.906485		9.01639	0.907019		9.01639	0.91745		9.01639	0.910677
9.0909	0.916824		9.0909	0.915202		9.0909	0.909695		9.0909	0.913949		9.0909	0.910341		9.0909	0.911516		9.0909	0.909406		9.0909	0.905176		9.0909	0.909046		9.0909	0.901528		9.0909	0.904593		9.0909	0.904623		9.0909	0.906481		9.0909	0.906691		9.0909	0.906339		9.0909	0.917114		9.0909	0.911322
9.16542	0.916728		9.16542	0.914512		9.16542	0.910125		9.16542	0.914322		9.16542	0.910722		9.16542	0.910088		9.16542	0.909299		9.16542	0.904744		9.16542	0.907633		9.16542	0.901577		9.16542	0.904073		9.16542	0.90462		9.16542	0.907039		9.16542	0.906207		9.16542	0.906817		9.16542	0.917513		9.16542	0.910875
9.23993	0.916407		9.23993	0.914415		9.23993	0.910418		9.23993	0.913845		9.23993	0.909609		9.23993	0.91122		9.23993	0.90816		9.23993	0.904651		9.23993	0.908384		9.23993	0.900543		9.23993	0.904508		9.23993	0.905259		9.23993	0.90656		9.23993	0.905818		9.23993	0.906829		9.23993	0.916922		9.23993	0.909694
9.31445	0.916809		9.31445	0.914289		9.31445	0.909239		9.31445	0.912419		9.31445	0.909199		9.31445	0.911437		9.31445	0.909103		9.31445	0.904271		9.31445	0.907187		9.31445	0.901412		9.31445	0.904641		9.31445	0.904346		9.31445	0.90628		9.31445	0.905898		9.31445	0.906215		9.31445	0.916144		9.31445	0.909836
9.38897	0.916283		9.38897	0.913465		9.38897	0.90926		9.38897	0.913324		9.38897	0.90908		9.38897	0.909587		9.38897	0.908883		9.38897	0.904326		9.38897	0.906946		9.38897	0.900451		9.38897	0.904378		9.38897	0.90378		9.38897	0.905553		9.38897	0.905791		9.38897	0.906064		9.38897	0.916969		9.38897	0.909865
9.46348	0.915517		9.46348	0.913354		9.46348	0.90896		9.46348	0.912835		9.46348	0.909066		9.46348	0.910275		9.46348	0.907644		9.46348	0.904074		9.46348	0.907717		9.46348	0.901031		9.46348	0.9035		9.46348	0.904018		9.46348	0.905282		9.46348	0.905725		9.46348	0.906438		9.46348	0.915298		9.46348	0.910544
9.538	0.916068		9.538	0.913511		9.538	0.908511		9.538	0.912774		9.538	0.909164		9.538	0.909905		9.538	0.908067		9.538	0.903686		9.538	0.906822		9.538	0.900296		9.538	0.902955		9.538	0.903952		9.538	0.905655		9.538	0.905406		9.538	0.90672		9.538	0.916019		9.538	0.909928
9.61251	0.915742		9.61251	0.912853		9.61251	0.908511		9.61251	0.912349		9.61251	0.908822		9.61251	0.909436		9.61251	0.907037		9.61251	0.903207		9.61251	0.90781		9.61251	0.899396		9.61251	0.903317		9.61251	0.90379		9.61251	0.905611		9.61251	0.905777		9.61251	0.905525		9.61251	0.915246		9.61251	0.909057
9.68703	0.91603		9.68703	0.912543		9.68703	0.908928		9.68703	0.912728		9.68703	0.908895		9.68703	0.908902		9.68703	0.907758		9.68703	0.902946		9.68703	0.907296		9.68703	0.900034		9.68703	0.903326		9.68703	0.903786		9.68703	0.905541		9.68703	0.905509		9.68703	0.905714		9.68703	0.915603		9.68703	0.908625
9.76154	0.915127		9.76154	0.912889		9.76154	0.906867		9.76154	0.912103		9.76154	0.908421		9.76154	0.908622		9.76154	0.908115		9.76154	0.903399		9.76154	0.906797		9.76154	0.899428		9.76154	0.903383		9.76154	0.90452		9.76154	0.905124		9.76154	0.904696		9.76154	0.904865		9.76154	0.914656		9.76154	0.909431
9.83606	0.915201		9.83606	0.913439		9.83606	0.90788		9.83606	0.911737		9.83606	0.907979		9.83606	0.908893		9.83606	0.907631		9.83606	0.901981		9.83606	0.906534		9.83606	0.898237		9.83606	0.903716		9.83606	0.903198		9.83606	0.906023		9.83606	0.904989		9.83606	0.905957		9.83606	0.915863		9.83606	0.907684
9.91057	0.915641		9.91057	0.913075		9.91057	0.908228		9.91057	0.91174		9.91057	0.908255		9.91057	0.908538		9.91057	0.907349		9.91057	0.902187		9.91057	0.906745		9.91057	0.899144		9.91057	0.903324		9.91057	0.903309		9.91057	0.905575		9.91057	0.904198		9.91057	0.906115		9.91057	0.915494		9.91057	0.90824
9.98509	0.91511		9.98509	0.912838		9.98509	0.906958		9.98509	0.911721		9.98509	0.908635		9.98509	0.908708		9.98509	0.907078		9.98509	0.90281		9.98509	0.905015		9.98509	0.8991		9.98509	0.901965		9.98509	0.904499		9.98509	0.905038		9.98509	0.904557		9.98509	0.90512		9.98509	0.914398		9.98509	0.90785
10.0596	0.914025		10.0596	0.912848		10.0596	0.906602		10.0596	0.911026		10.0596	0.906911		10.0596	0.908517		10.0596	0.906376		10.0596	0.902515		10.0596	0.905956		10.0596	0.899032		10.0596	0.901695		10.0596	0.903201		10.0596	0.904963		10.0596	0.904712		10.0596	0.904525		10.0596	0.914645		10.0596	0.908243
10.1341	0.914586		10.1341	0.912211		10.1341	0.907482		10.1341	0.910814		10.1341	0.907151		10.1341	0.907523		10.1341	0.905651		10.1341	0.901807		10.1341	0.905729		10.1341	0.899001		10.1341	0.901945		10.1341	0.903047		10.1341	0.905569		10.1341	0.904339		10.1341	0.904221		10.1341	0.914713		10.1341	0.907337
10.2086	0.913919		10.2086	0.912104		10.2086	0.907409		10.2086	0.911292		10.2086	0.906827		10.2086	0.908498		10.2086	0.905192		10.2086	0.902161		10.2086	0.905854		10.2086	0.899253		10.2086	0.902428		10.2086	0.902786		10.2086	0.904557		10.2086	0.904182		10.2086	0.905253		10.2086	0.913295		10.2086	0.908525
10.2832	0.913173		10.2832	0.911726		10.2832	0.907096		10.2832	0.909664		10.2832	0.905924		10.2832	0.908056		10.2832	0.906044		10.2832	0.901809		10.2832	0.905477		10.2832	0.897553		10.2832	0.9017		10.2832	0.902522		10.2832	0.904995		10.2832	0.904135		10.2832	0.904838		10.2832	0.914018		10.2832	0.906642
10.3577	0.913704		10.3577	0.910486		10.3577	0.905405		10.3577	0.911048		10.3577	0.906743		10.3577	0.907556		10.3577	0.906453		10.3577	0.902125		10.3577	0.905337		10.3577	0.898475		10.3577	0.902087		10.3577	0.902798		10.3577	0.904348		10.3577	0.904601		10.3577	0.904155		10.3577	0.914453		10.3577	0.907543
10.4322	0.91335		10.4322	0.91144		10.4322	0.905155		10.4322	0.910169		10.4322	0.905689		10.4322	0.906478		10.4322	0.905737		10.4322	0.901298		10.4322	0.904489		10.4322	0.898222		10.4322	0.901262		10.4322	0.90306		10.4322	0.904678		10.4322	0.903397		10.4322	0.904822		10.4322	0.913105		10.4322	0.907239
10.5067	0.913165		10.5067	0.910527		10.5067	0.906362		10.5067	0.910935		10.5067	0.906332		10.5067	0.90641		10.5067	0.904344		10.5067	0.901871		10.5067	0.903829		10.5067	0.897994		10.5067	0.901333		10.5067	0.903375		10.5067	0.90474		10.5067	0.904311		10.5067	0.904936		10.5067	0.913901		10.5067	0.907082
10.5812	0.913694		10.5812	0.91067		10.5812	0.905824		10.5812	0.910612		10.5812	0.9054		10.5812	0.90684		10.5812	0.905062		10.5812	0.90112		10.5812	0.905115		10.5812	0.897665		10.5812	0.900772		10.5812	0.902243		10.5812	0.904661		10.5812	0.904706		10.5812	0.904273		10.5812	0.912082		10.5812	0.906016
10.6557	0.913413		10.6557	0.910602		10.6557	0.905108		10.6557	0.909923		10.6557	0.906049		10.6557	0.907001		10.6557	0.904453		10.6557	0.901355		10.6557	0.90455		10.6557	0.897466		10.6557	0.901092		10.6557	0.901919		10.6557	0.905592		10.6557	0.903425		10.6557	0.903512		10.6557	0.912095		10.6557	0.906558
10.7302	0.91268		10.7302	0.910731		10.7302	0.905912		10.7302	0.908289		10.7302	0.905742		10.7302	0.905858		10.7302	0.904564		10.7302	0.900452		10.7302	0.904886		10.7302	0.89742		10.7302	0.901102		10.7302	0.902905		10.7302	0.90427		10.7302	0.903964		10.7302	0.90445		10.7302	0.913498		10.7302	0.905052
10.8048	0.912854		10.8048	0.909956		10.8048	0.905948		10.8048	0.908311		10.8048	0.905844		10.8048	0.906111		10.8048	0.904426		10.8048	0.900493		10.8048	0.904269		10.8048	0.897036		10.8048	0.901163		10.8048	0.901315		10.8048	0.904206		10.8048	0.903671		10.8048	0.904629		10.8048	0.91297		10.8048	0.905443
10.8793	0.912594		10.8793	0.909679		10.8793	0.904589		10.8793	0.909443		10.8793	0.904579		10.8793	0.905128		10.8793	0.904398		10.8793	0.900696		10.8793	0.904503		10.8793	0.89674		10.8793	0.900964		10.8793	0.900748		10.8793	0.903621		10.8793	0.903669		10.8793	0.904211		10.8793	0.911312		10.8793	0.907155
10.9538	0.911793		10.9538	0.909849		10.9538	0.905262		10.9538	0.90973		10.9538	0.905974		10.9538	0.906803		10.9538	0.904528		10.9538	0.899755		10.9538	0.902861		10.9538	0.896665		10.9538	0.901331		10.9538	0.899927		10.9538	0.905029		10.9538	0.903467		10.9538	0.90423		10.9538	0.912062		10.9538	0.905023
11.0283	0.911565		11.0283	0.908899		11.0283	0.904408		11.0283	0.909607		11.0283	0.905053		11.0283	0.905608		11.0283	0.905142		11.0283	0.900007		11.0283	0.903083		11.0283	0.89675		11.0283	0.900036		11.0283	0.901272		11.0283	0.903283		11.0283	0.903072		11.0283	0.90468		11.0283	0.911976		11.0283	0.905942
11.1028	0.91183		11.1028	0.910004		11.1028	0.904953		11.1028	0.909171		11.1028	0.904446		11.1028	0.905802		11.1028	0.903028		11.1028	0.900047		11.1028	0.903813		11.1028	0.896891		11.1028	0.900449		11.1028	0.901713		11.1028	0.904199		11.1028	0.90357		11.1028	0.903667		11.1028	0.912499		11.1028	0.906208
11.1773	0.911841		11.1773	0.909493		11.1773	0.904163		11.1773	0.909123		11.1773	0.904526		11.1773	0.90604		11.1773	0.903928		11.1773	0.900054		11.1773	0.9029		11.1773	0.896098		11.1773	0.901106		11.1773	0.900606		11.1773	0.903173		11.1773	0.903742		11.1773	0.903679		11.1773	0.912108		11.1773	0.904532
11.2519	0.911444		11.2519	0.909498		11.2519	0.904689		11.2519	0.90815		11.2519	0.904341		11.2519	0.904387		11.2519	0.904253		11.2519	0.898951		11.2519	0.902827		11.2519	0.896061		11.2519	0.900423		11.2519	0.901653		11.2519	0.903908		11.2519	0.903028		11.2519	0.903204		11.2519	0.911723		11.2519	0.905289
11.3264	0.911932		11.3264	0.909306		11.3264	0.903381		11.3264	0.909041		11.3264	0.903844		11.3264	0.904918		11.3264	0.904326		11.3264	0.900035		11.3264	0.902736		11.3264	0.895598		11.3264	0.900233		11.3264	0.901102		11.3264	0.903326		11.3264	0.903651		11.3264	0.903863		11.3264	0.911588		11.3264	0.904084
11.4009	0.911479		11.4009	0.909343		11.4009	0.903555		11.4009	0.907902		11.4009	0.90342		11.4009	0.904478		11.4009	0.903707		11.4009	0.900015		11.4009	0.902013		11.4009	0.895783		11.4009	0.899972		11.4009	0.900033		11.4009	0.903179		11.4009	0.902961		11.4009	0.903725		11.4009	0.911128		11.4009	0.905042
11.4754	0.911876		11.4754	0.909394		11.4754	0.90351		11.4754	0.907848		11.4754	0.903076		11.4754	0.905262		11.4754	0.904166		11.4754	0.898709		11.4754	0.903083		11.4754	0.895875		11.4754	0.899885		11.4754	0.900173		11.4754	0.903018		11.4754	0.903496		11.4754	0.90392		11.4754	0.91133		11.4754	0.904306
11.5499	0.91088		11.5499	0.907906		11.5499	0.903173		11.5499	0.908084		11.5499	0.903493		11.5499	0.904252		11.5499	0.903221		11.5499	0.898716		11.5499	0.902199		11.5499	0.895792		11.5499	0.900217		11.5499	0.901021		11.5499	0.902537		11.5499	0.902237		11.5499	0.903554		11.5499	0.910797		11.5499	0.903864
11.6244	0.911117		11.6244	0.908384		11.6244	0.903922		11.6244	0.907438		11.6244	0.903258		11.6244	0.905056		11.6244	0.902521		11.6244	0.899159		11.6244	0.902442		11.6244	0.894939		11.6244	0.899097		11.6244	0.900538		11.6244	0.902198		11.6244	0.902348		11.6244	0.904042		11.6244	0.910456		11.6244	0.903864
11.6989	0.91116		11.6989	0.908623		11.6989	0.902698		11.6989	0.907868		11.6989	0.903724		11.6989	0.904226		11.6989	0.902275		11.6989	0.898637		11.6989	0.901789		11.6989	0.894662		11.6989	0.899354		11.6989	0.900463		11.6989	0.902901		11.6989	0.902842		11.6989	0.903452		11.6989	0.909905		11.6989	0.903731
11.7735	0.91045		11.7735	0.908941		11.7735	0.903426		11.7735	0.907864		11.7735	0.903215		11.7735	0.903786		11.7735	0.902578		11.7735	0.897899		11.7735	0.901954		11.7735	0.894434		11.7735	0.899926		11.7735	0.900427		11.7735	0.90307		11.7735	0.902324		11.7735	0.90351		11.7735	0.910547		11.7735	0.904073
11.848	0.910488		11.848	0.908299		11.848	0.902958		11.848	0.907204		11.848	0.902467		11.848	0.903005		11.848	0.902373		11.848	0.89827		11.848	0.902201		11.848	0.895722		11.848	0.899482		11.848	0.900303		11.848	0.902461		11.848	0.902483		11.848	0.904004		11.848	0.910412		11.848	0.902255
11.9225	0.910688		11.9225	0.908723		11.9225	0.902974		11.9225	0.909146		11.9225	0.902969		11.9225	0.903422		11.9225	0.902446		11.9225	0.898001		11.9225	0.901422		11.9225	0.89528		11.9225	0.898412		11.9225	0.900154		11.9225	0.903197		11.9225	0.903304		11.9225	0.902319		11.9225	0.910313		11.9225	0.904024
11.997	0.910531		11.997	0.907461		11.997	0.903089		11.997	0.906652		11.997	0.902994		11.997	0.904759		11.997	0.902253		11.997	0.898449		11.997	0.901902		11.997	0.894626		11.997	0.898955		11.997	0.900354		11.997	0.903434		11.997	0.903229		11.997	0.903197		11.997	0.90909		11.997	0.90276
12.0715	0.910306		12.0715	0.908219		12.0715	0.902137		12.0715	0.906627		12.0715	0.902832		12.0715	0.903553		12.0715	0.902178		12.0715	0.898283		12.0715	0.901127		12.0715	0.89415		12.0715	0.898506		12.0715	0.899807		12.0715	0.902007		12.0715	0.90284		12.0715	0.902914		12.0715	0.909585		12.0715	0.903332
12.146	0.910478		12.146	0.90692		12.146	0.90232		12.146	0.906479		12.146	0.903012		12.146	0.903005		12.146	0.902866		12.146	0.898402		12.146	0.901428		12.146	0.893791		12.146	0.898481		12.146	0.900359		12.146	0.903067		12.146	0.902497		12.146	0.9028		12.146	0.910006		12.146	0.902312
12.2206	0.909381		12.2206	0.907541		12.2206	0.902869		12.2206	0.906306		12.2206	0.903359		12.2206	0.902783		12.2206	0.901925		12.2206	0.898258		12.2206	0.901539		12.2206	0.894689		12.2206	0.899548		12.2206	0.900044		12.2206	0.903218		12.2206	0.90256		12.2206	0.902288		12.2206	0.908427		12.2206	0.90403
12.2951	0.910359		12.2951	0.907112		12.2951	0.902392		12.2951	0.906522		12.2951	0.902237		12.2951	0.903127		12.2951	0.90173		12.2951	0.896905		12.2951	0.901662		12.2951	0.893806		12.2951	0.898378		12.2951	0.899912		12.2951	0.902224		12.2951	0.90194		12.2951	0.902539		12.2951	0.908892		12.2951	0.902961
12.3696	0.909009		12.3696	0.906698		12.3696	0.902415		12.3696	0.906222		12.3696	0.902052		12.3696	0.902949		12.3696	0.901434		12.3696	0.898487		12.3696	0.900587		12.3696	0.893449		12.3696	0.898499		12.3696	0.899556		12.3696	0.902026		12.3696	0.901714		12.3696	0.90241		12.3696	0.908859		12.3696	0.902755
12.4441	0.909082		12.4441	0.906521		12.4441	0.902497		12.4441	0.905897		12.4441	0.902469		12.4441	0.903284		12.4441	0.902239		12.4441	0.897431		12.4441	0.901324		12.4441	0.895116		12.4441	0.898423		12.4441	0.898992		12.4441	0.902934		12.4441	0.90146		12.4441	0.902719		12.4441	0.908773		12.4441	0.902421
12.5186	0.908784		12.5186	0.907407		12.5186	0.902284		12.5186	0.906047		12.5186	0.901553		12.5186	0.90171		12.5186	0.902098		12.5186	0.897454		12.5186	0.900544		12.5186	0.894526		12.5186	0.898165		12.5186	0.899522		12.5186	0.902824		12.5186	0.902045		12.5186	0.902428		12.5186	0.908892		12.5186	0.902478
12.5931	0.90869		12.5931	0.90638		12.5931	0.901973		12.5931	0.906072		12.5931	0.901712		12.5931	0.901785		12.5931	0.901318		12.5931	0.89664		12.5931	0.900975		12.5931	0.894313		12.5931	0.89887		12.5931	0.899688		12.5931	0.901551		12.5931	0.901864		12.5931	0.902446		12.5931	0.908302		12.5931	0.900969
12.6677	0.909949		12.6677	0.907238		12.6677	0.901812		12.6677	0.906784		12.6677	0.901484		12.6677	0.902433		12.6677	0.901396		12.6677	0.89598		12.6677	0.900889		12.6677	0.893622		12.6677	0.897381		12.6677	0.899352		12.6677	0.901388		12.6677	0.901783		12.6677	0.902728		12.6677	0.908388		12.6677	0.901688
12.7422	0.908751		12.7422	0.907063		12.7422	0.901288		12.7422	0.905695		12.7422	0.901977		12.7422	0.901776		12.7422	0.901182		12.7422	0.896752		12.7422	0.900186		12.7422	0.893626		12.7422	0.897883		12.7422	0.899247		12.7422	0.901161		12.7422	0.901295		12.7422	0.902568		12.7422	0.909036		12.7422	0.901726
12.8167	0.909085		12.8167	0.907415		12.8167	0.902376		12.8167	0.906227		12.8167	0.900565		12.8167	0.902416		12.8167	0.901355		12.8167	0.895257		12.8167	0.900955		12.8167	0.895077		12.8167	0.897392		12.8167	0.898447		12.8167	0.901894		12.8167	0.902088		12.8167	0.901692		12.8167	0.908263		12.8167	0.901249
12.8912	0.907886		12.8912	0.90646		12.8912	0.900893		12.8912	0.905602		12.8912	0.90077		12.8912	0.90221		12.8912	0.901498		12.8912	0.897013		12.8912	0.90085		12.8912	0.894196		12.8912	0.897516		12.8912	0.8987		12.8912	0.901248		12.8912	0.900877		12.8912	0.902226		12.8912	0.908549		12.8912	0.901203
12.9657	0.908326		12.9657	0.907403		12.9657	0.900472		12.9657	0.90534		12.9657	0.902011		12.9657	0.902299		12.9657	0.89997		12.9657	0.895342		12.9657	0.900989		12.9657	0.893515		12.9657	0.897521		12.9657	0.899016		12.9657	0.90089		12.9657	0.901244		12.9657	0.901861		12.9657	0.907781		12.9657	0.901409
13.0402	0.909054		13.0402	0.907272		13.0402	0.900993		13.0402	0.904772		13.0402	0.901658		13.0402	0.902316		13.0402	0.901398		13.0402	0.896226		13.0402	0.90061		13.0402	0.893168		13.0402	0.897789		13.0402	0.899199		13.0402	0.901004		13.0402	0.900744		13.0402	0.902011		13.0402	0.908411		13.0402	0.901154
13.1147	0.907993		13.1147	0.907228		13.1147	0.901304		13.1147	0.905374		13.1147	0.900718		13.1147	0.901273		13.1147	0.899748		13.1147	0.895811		13.1147	0.899962		13.1147	0.893784		13.1147	0.898084		13.1147	0.898079		13.1147	0.900791		13.1147	0.900732		13.1147	0.901615		13.1147	0.907128		13.1147	0.901284
13.1893	0.90847		13.1893	0.905397		13.1893	0.900617		13.1893	0.905315		13.1893	0.901354		13.1893	0.902617		13.1893	0.90105		13.1893	0.895902		13.1893	0.900714		13.1893	0.893961		13.1893	0.896969		13.1893	0.898947		13.1893	0.900741		13.1893	0.901012		13.1893	0.902311		13.1893	0.907076		13.1893	0.902174
13.2638	0.908197		13.2638	0.90594		13.2638	0.900516		13.2638	0.904324		13.2638	0.900825		13.2638	0.900751		13.2638	0.900016		13.2638	0.895315		13.2638	0.899932		13.2638	0.892865		13.2638	0.897296		13.2638	0.899084		13.2638	0.901146		13.2638	0.901063		13.2638	0.901716		13.2638	0.907732		13.2638	0.900929
13.3383	0.908377		13.3383	0.905973		13.3383	0.900689		13.3383	0.904313		13.3383	0.90116		13.3383	0.900618		13.3383	0.900261		13.3383	0.895171		13.3383	0.899334		13.3383	0.892647		13.3383	0.89761		13.3383	0.89892		13.3383	0.901084		13.3383	0.90116		13.3383	0.902909		13.3383	0.906535		13.3383	0.900975
13.4128	0.908013		13.4128	0.906979		13.4128	0.900352		13.4128	0.90554		13.4128	0.900656		13.4128	0.901504		13.4128	0.900384		13.4128	0.896703		13.4128	0.89995		13.4128	0.892923		13.4128	0.897686		13.4128	0.897674		13.4128	0.900202		13.4128	0.90051		13.4128	0.901603		13.4128	0.90616		13.4128	0.900812
13.4873	0.906635		13.4873	0.905397		13.4873	0.8993		13.4873	0.904253		13.4873	0.901322		13.4873	0.901327		13.4873	0.900352		13.4873	0.896491		13.4873	0.899773		13.4873	0.893175		13.4873	0.896994		13.4873	0.899239		13.4873	0.901051		13.4873	0.900833		13.4873	0.901297		13.4873	0.906764		13.4873	0.900373
13.5618	0.907318		13.5618	0.906141		13.5618	0.899049		13.5618	0.90454		13.5618	0.89997		13.5618	0.900924		13.5618	0.899509		13.5618	0.896173		13.5618	0.899959		13.5618	0.893178		13.5618	0.897473		13.5618	0.897898		13.5618	0.899771		13.5618	0.89959		13.5618	0.901739		13.5618	0.907261		13.5618	0.900326
13.6364	0.906989		13.6364	0.905266		13.6364	0.899744		13.6364	0.90444		13.6364	0.899952		13.6364	0.900555		13.6364	0.899527		13.6364	0.895508		13.6364	0.898817		13.6364	0.892739		13.6364	0.89638		13.6364	0.898175		13.6364	0.900262		13.6364	0.900342		13.6364	0.901349		13.6364	0.906361		13.6364	0.900668
13.7109	0.906407		13.7109	0.90607		13.7109	0.899061		13.7109	0.905661		13.7109	0.900458		13.7109	0.900957		13.7109	0.900318		13.7109	0.895671		13.7109	0.899467		13.7109	0.892976		13.7109	0.895912		13.7109	0.898507		13.7109	0.90064		13.7109	0.900885		13.7109	0.901231		13.7109	0.906964		13.7109	0.899854
13.7854	0.908041		13.7854	0.905319		13.7854	0.899239		13.7854	0.904585		13.7854	0.899788		13.7854	0.901161		13.7854	0.900173		13.7854	0.894912		13.7854	0.899184		13.7854	0.892734		13.7854	0.895839		13.7854	0.898353		13.7854	0.901263		13.7854	0.900615		13.7854	0.901096		13.7854	0.906067		13.7854	0.900503
13.8599	0.906331		13.8599	0.905705		13.8599	0.899552		13.8599	0.904076		13.8599	0.900305		13.8599	0.901119		13.8599	0.899823		13.8599	0.89456		13.8599	0.898624		13.8599	0.891737		13.8599	0.896302		13.8599	0.897481		13.8599	0.901146		13.8599	0.900659		13.8599	0.901083		13.8599	0.905807		13.8599	0.900194
13.9344	0.90686		13.9344	0.90508		13.9344	0.899725		13.9344	0.904501		13.9344	0.900123		13.9344	0.899872		13.9344	0.899714		13.9344	0.894611		13.9344	0.899293		13.9344	0.892591		13.9344	0.896668		13.9344	0.898141		13.9344	0.901066		13.9344	0.900349		13.9344	0.900728		13.9344	0.906767		13.9344	0.899567
14.0089	0.90594		14.0089	0.904736		14.0089	0.899218		14.0089	0.903335		14.0089	0.899021		14.0089	0.901207		14.0089	0.899334		14.0089	0.895412		14.0089	0.897853		14.0089	0.892198		14.0089	0.896002		14.0089	0.898209		14.0089	0.900372		14.0089	0.900431		14.0089	0.901473		14.0089	0.905786		14.0089	0.899382
14.0834	0.907388		14.0834	0.904929		14.0834	0.900348		14.0834	0.904142		14.0834	0.899275		14.0834	0.901186		14.0834	0.899145		14.0834	0.894373		14.0834	0.898681		14.0834	0.892239		14.0834	0.896865		14.0834	0.897849		14.0834	0.89996		14.0834	0.899981		14.0834	0.901772		14.0834	0.904329		14.0834	0.899673
14.158	0.905715		14.158	0.905179		14.158	0.900121		14.158	0.90369		14.158	0.899979		14.158	0.900373		14.158	0.899186		14.158	0.894952		14.158	0.899059		14.158	0.892295		14.158	0.89698		14.158	0.897434		14.158	0.899419		14.158	0.901515		14.158	0.901124		14.158	0.905919		14.158	0.898528
14.2325	0.906448		14.2325	0.904549		14.2325	0.899311		14.2325	0.90434		14.2325	0.899104		14.2325	0.899631		14.2325	0.899468		14.2325	0.895792		14.2325	0.898547		14.2325	0.892101		14.2325	0.895642		14.2325	0.897815		14.2325	0.900521		14.2325	0.899961		14.2325	0.900825		14.2325	0.904927		14.2325	0.899868
14.307	0.905833		14.307	0.904302		14.307	0.899328		14.307	0.903647		14.307	0.899765		14.307	0.900064		14.307	0.898791		14.307	0.894199		14.307	0.898254		14.307	0.891967		14.307	0.895344		14.307	0.898351		14.307	0.900193		14.307	0.900203		14.307	0.90097		14.307	0.906543		14.307	0.8998
14.3815	0.906531		14.3815	0.904881		14.3815	0.899134		14.3815	0.90334		14.3815	0.898816		14.3815	0.901055		14.3815	0.898848		14.3815	0.894428		14.3815	0.897769		14.3815	0.892108		14.3815	0.895706		14.3815	0.897811		14.3815	0.900109		14.3815	0.899939		14.3815	0.901062		14.3815	0.906327		14.3815	0.900063
14.456	0.906521		14.456	0.903791		14.456	0.898862		14.456	0.903412		14.456	0.899161		14.456	0.900639		14.456	0.899459		14.456	0.894833		14.456	0.899118		14.456	0.892368		14.456	0.895713		14.456	0.897892		14.456	0.899096		14.456	0.900472		14.456	0.901118		14.456	0.905299		14.456	0.900077
14.5305	0.906448		14.5305	0.904314		14.5305	0.898937		14.5305	0.903499		14.5305	0.899051		14.5305	0.900553		14.5305	0.897977		14.5305	0.894821		14.5305	0.897694		14.5305	0.890852		14.5305	0.896536		14.5305	0.897825		14.5305	0.898919		14.5305	0.900355		14.5305	0.901124		14.5305	0.905245		14.5305	0.899285
14.6051	0.905917		14.6051	0.904457		14.6051	0.898865		14.6051	0.902321		14.6051	0.899126		14.6051	0.899384		14.6051	0.898991		14.6051	0.89456		14.6051	0.898814		14.6051	0.891742		14.6051	0.895967		14.6051	0.898206		14.6051	0.901008		14.6051	0.899703		14.6051	0.900451		14.6051	0.906116		14.6051	0.899844
14.6796	0.906		14.6796	0.904062		14.6796	0.899094		14.6796	0.902544		14.6796	0.898121		14.6796	0.899341		14.6796	0.897561		14.6796	0.894738		14.6796	0.898007		14.6796	0.890326		14.6796	0.895516		14.6796	0.897466		14.6796	0.9001		14.6796	0.900437		14.6796	0.901355		14.6796	0.904722		14.6796	0.898984
14.7541	0.904784		14.7541	0.903517		14.7541	0.898289		14.7541	0.902589		14.7541	0.898201		14.7541	0.899601		14.7541	0.898998		14.7541	0.894509		14.7541	0.897377		14.7541	0.891453		14.7541	0.895901		14.7541	0.897036		14.7541	0.899587		14.7541	0.899697		14.7541	0.899945		14.7541	0.904792		14.7541	0.898121
14.8286	0.905032		14.8286	0.904271		14.8286	0.898242		14.8286	0.902319		14.8286	0.898809		14.8286	0.899886		14.8286	0.897752		14.8286	0.893873		14.8286	0.896681		14.8286	0.891085		14.8286	0.895709		14.8286	0.897378		14.8286	0.90021		14.8286	0.898953		14.8286	0.90053		14.8286	0.904951		14.8286	0.899317
14.9031	0.905179		14.9031	0.903905		14.9031	0.899077		14.9031	0.902794		14.9031	0.898463		14.9031	0.899211		14.9031	0.897518		14.9031	0.894178		14.9031	0.898377		14.9031	0.891208		14.9031	0.894953		14.9031	0.897572		14.9031	0.899057		14.9031	0.899118		14.9031	0.900431		14.9031	0.905502		14.9031	0.899257
14.9776	0.905841		14.9776	0.903413		14.9776	0.898757		14.9776	0.903735		14.9776	0.898709		14.9776	0.90045		14.9776	0.898041		14.9776	0.894774		14.9776	0.89662		14.9776	0.8918		14.9776	0.896091		14.9776	0.897572		14.9776	0.899943		14.9776	0.900244		14.9776	0.900293		14.9776	0.904896		14.9776	0.898438
15.0522	0.905095		15.0522	0.903634		15.0522	0.897445		15.0522	0.902426		15.0522	0.898125		15.0522	0.900027		15.0522	0.898068		15.0522	0.894587		15.0522	0.897765		15.0522	0.891565		15.0522	0.895287		15.0522	0.898038		15.0522	0.899605		15.0522	0.899275		15.0522	0.901014		15.0522	0.90513		15.0522	0.899135
15.1267	0.905303		15.1267	0.903207		15.1267	0.89864		15.1267	0.902958		15.1267	0.898077		15.1267	0.899138		15.1267	0.898184		15.1267	0.893985		15.1267	0.898152		15.1267	0.891834		15.1267	0.895386		15.1267	0.8973		15.1267	0.899122		15.1267	0.900111		15.1267	0.900196		15.1267	0.904415		15.1267	0.898159
15.2012	0.905282		15.2012	0.90358		15.2012	0.898268		15.2012	0.90256		15.2012	0.897703		15.2012	0.898855		15.2012	0.899		15.2012	0.893228		15.2012	0.897524		15.2012	0.890852		15.2012	0.895172		15.2012	0.897875		15.2012	0.899415		15.2012	0.89931		15.2012	0.900227		15.2012	0.90405		15.2012	0.89865
15.2757	0.904706		15.2757	0.902892		15.2757	0.897744		15.2757	0.902439		15.2757	0.897872		15.2757	0.898876		15.2757	0.898054		15.2757	0.893735		15.2757	0.897359		15.2757	0.891123		15.2757	0.895386		15.2757	0.897283		15.2757	0.8999		15.2757	0.898559		15.2757	0.901027		15.2757	0.903759		15.2757	0.89868
15.3502	0.905732		15.3502	0.9035		15.3502	0.897314		15.3502	0.901607		15.3502	0.898574		15.3502	0.898481		15.3502	0.896784		15.3502	0.89397		15.3502	0.897747		15.3502	0.890323		15.3502	0.895738		15.3502	0.897042		15.3502	0.899307		15.3502	0.899384		15.3502	0.900539		15.3502	0.903756		15.3502	0.898501
15.4247	0.906018		15.4247	0.903592		15.4247	0.897031		15.4247	0.902282		15.4247	0.897781		15.4247	0.898268		15.4247	0.89732		15.4247	0.893803		15.4247	0.897311		15.4247	0.891048		15.4247	0.895642		15.4247	0.897217		15.4247	0.89827		15.4247	0.899493		15.4247	0.900338		15.4247	0.90449		15.4247	0.897225
15.4992	0.905254		15.4992	0.903735		15.4992	0.896954		15.4992	0.901937		15.4992	0.898036		15.4992	0.898528		15.4992	0.898095		15.4992	0.89309		15.4992	0.897753		15.4992	0.889336		15.4992	0.895729		15.4992	0.897381		15.4992	0.898994		15.4992	0.899324		15.4992	0.900143		15.4992	0.904688		15.4992	0.898834
15.5738	0.906063		15.5738	0.903464		15.5738	0.897819		15.5738	0.901048		15.5738	0.898023		15.5738	0.898572		15.5738	0.897245		15.5738	0.894013		15.5738	0.898288		15.5738	0.890777		15.5738	0.895404		15.5738	0.89757		15.5738	0.898578		15.5738	0.899132		15.5738	0.90051		15.5738	0.904056		15.5738	0.898436
15.6483	0.905401		15.6483	0.903256		15.6483	0.897478		15.6483	0.90148		15.6483	0.897307		15.6483	0.897604		15.6483	0.89709		15.6483	0.894185		15.6483	0.897096		15.6483	0.890638		15.6483	0.89553		15.6483	0.897613		15.6483	0.899313		15.6483	0.899177		15.6483	0.901335		15.6483	0.903093		15.6483	0.898096
15.7228	0.905143		15.7228	0.902643		15.7228	0.896818		15.7228	0.901366		15.7228	0.89795		15.7228	0.898242		15.7228	0.897311		15.7228	0.893156		15.7228	0.897568		15.7228	0.891073		15.7228	0.894323		15.7228	0.897934		15.7228	0.899288		15.7228	0.899923		15.7228	0.900386		15.7228	0.902991		15.7228	0.898384
15.7973	0.905229		15.7973	0.903164		15.7973	0.897279		15.7973	0.901894		15.7973	0.896529		15.7973	0.898135		15.7973	0.896925		15.7973	0.893661		15.7973	0.897318		15.7973	0.891305		15.7973	0.894627		15.7973	0.897155		15.7973	0.89869		15.7973	0.89958		15.7973	0.899785		15.7973	0.903348		15.7973	0.89821
15.8718	0.905222		15.8718	0.902912		15.8718	0.897106		15.8718	0.900698		15.8718	0.897044		15.8718	0.897824		15.8718	0.897347		15.8718	0.893483		15.8718	0.896824		15.8718	0.891696		15.8718	0.894407		15.8718	0.897032		15.8718	0.89874		15.8718	0.89954		15.8718	0.899775		15.8718	0.903603		15.8718	0.897426
15.9463	0.905012		15.9463	0.903161		15.9463	0.896731		15.9463	0.901689		15.9463	0.897635		15.9463	0.898507		15.9463	0.896388		15.9463	0.894129		15.9463	0.897202		15.9463	0.890966		15.9463	0.895864		15.9463	0.896836		15.9463	0.898968		15.9463	0.898834		15.9463	0.899539		15.9463	0.903382		15.9463	0.897966
16.0209	0.905257		16.0209	0.902389		16.0209	0.897721		16.0209	0.900973		16.0209	0.896552		16.0209	0.898257		16.0209	0.896586		16.0209	0.892514		16.0209	0.897255		16.0209	0.889736		16.0209	0.894657		16.0209	0.897261		16.0209	0.898736		16.0209	0.899864		16.0209	0.900318		16.0209	0.904201		16.0209	0.89674
16.0954	0.904584		16.0954	0.902999		16.0954	0.895803		16.0954	0.901739		16.0954	0.897409		16.0954	0.897532		16.0954	0.896504		16.0954	0.893243		16.0954	0.896729		16.0954	0.890124		16.0954	0.894355		16.0954	0.897813		16.0954	0.898874		16.0954	0.899348		16.0954	0.900063		16.0954	0.904997		16.0954	0.898208
16.1699	0.904832		16.1699	0.902226		16.1699	0.898044		16.1699	0.901939		16.1699	0.897425		16.1699	0.89712		16.1699	0.896072		16.1699	0.893154		16.1699	0.896441		16.1699	0.890476		16.1699	0.894863		16.1699	0.897553		16.1699	0.898237		16.1699	0.898898		16.1699	0.900533		16.1699	0.90386		16.1699	0.898267
16.2444	0.90395		16.2444	0.902788		16.2444	0.896975		16.2444	0.89995		16.2444	0.896664		16.2444	0.896748		16.2444	0.896784		16.2444	0.892868		16.2444	0.895774		16.2444	0.891691		16.2444	0.893198		16.2444	0.897206		16.2444	0.898858		16.2444	0.898636		16.2444	0.899808		16.2444	0.902965		16.2444	0.896995
16.3189	0.90374		16.3189	0.902723		16.3189	0.896469		16.3189	0.901616		16.3189	0.896951		16.3189	0.898196		16.3189	0.896438		16.3189	0.892524		16.3189	0.896076		16.3189	0.890811		16.3189	0.894277		16.3189	0.897051		16.3189	0.898751		16.3189	0.899255		16.3189	0.899345		16.3189	0.903496		16.3189	0.896007
16.3934	0.904096		16.3934	0.90242		16.3934	0.895166		16.3934	0.901407		16.3934	0.896657		16.3934	0.897527		16.3934	0.89577		16.3934	0.892524		16.3934	0.896493		16.3934	0.89067		16.3934	0.895159		16.3934	0.897242		16.3934	0.898695		16.3934	0.899291		16.3934	0.899637		16.3934	0.903017		16.3934	0.896425
16.4679	0.903798		16.4679	0.903057		16.4679	0.896722		16.4679	0.900521		16.4679	0.896757		16.4679	0.897576		16.4679	0.896275		16.4679	0.892955		16.4679	0.897014		16.4679	0.890862		16.4679	0.894178		16.4679	0.896818		16.4679	0.897914		16.4679	0.898753		16.4679	0.899622		16.4679	0.902611		16.4679	0.898205
16.5425	0.904274		16.5425	0.9018		16.5425	0.896366		16.5425	0.9009		16.5425	0.8973		16.5425	0.89673		16.5425	0.896102		16.5425	0.893578		16.5425	0.895851		16.5425	0.890464		16.5425	0.894957		16.5425	0.897165		16.5425	0.898865		16.5425	0.898305		16.5425	0.898784		16.5425	0.904402		16.5425	0.896309
16.617	0.903366		16.617	0.901689		16.617	0.896696		16.617	0.900428		16.617	0.896445		16.617	0.897405		16.617	0.896134		16.617	0.892401		16.617	0.896207		16.617	0.890493		16.617	0.895333		16.617	0.897129		16.617	0.89871		16.617	0.898289		16.617	0.899814		16.617	0.903285		16.617	0.897689
16.6915	0.903672		16.6915	0.901485		16.6915	0.897188		16.6915	0.900307		16.6915	0.89667		16.6915	0.89752		16.6915	0.896313		16.6915	0.89337		16.6915	0.895856		16.6915	0.890342		16.6915	0.894616		16.6915	0.896819		16.6915	0.898712		16.6915	0.897881		16.6915	0.900129		16.6915	0.903062		16.6915	0.897296
16.766	0.903737		16.766	0.90281		16.766	0.896575		16.766	0.901012		16.766	0.895542		16.766	0.897592		16.766	0.896388		16.766	0.893069		16.766	0.896244		16.766	0.88976		16.766	0.894197		16.766	0.896984		16.766	0.898026		16.766	0.898864		16.766	0.89897		16.766	0.903163		16.766	0.896762
16.8405	0.903085		16.8405	0.902514		16.8405	0.896154		16.8405	0.9001		16.8405	0.89761		16.8405	0.897543		16.8405	0.895661		16.8405	0.89283		16.8405	0.895779		16.8405	0.889394		16.8405	0.894355		16.8405	0.897783		16.8405	0.899072		16.8405	0.898854		16.8405	0.899932		16.8405	0.902479		16.8405	0.896829
16.915	0.90332		16.915	0.902226		16.915	0.896149		16.915	0.900357		16.915	0.895533		16.915	0.898076		16.915	0.89534		16.915	0.892179		16.915	0.896053		16.915	0.890229		16.915	0.895177		16.915	0.897563		16.915	0.899238		16.915	0.898152		16.915	0.899914		16.915	0.901925		16.915	0.896414
16.9896	0.903255		16.9896	0.901977		16.9896	0.89639		16.9896	0.89958		16.9896	0.895963		16.9896	0.896893		16.9896	0.895799		16.9896	0.891649		16.9896	0.896026		16.9896	0.890044		16.9896	0.894437		16.9896	0.897544		16.9896	0.898789		16.9896	0.898999		16.9896	0.900823		16.9896	0.902591		16.9896	0.896469
17.0641	0.903573		17.0641	0.902238		17.0641	0.896635		17.0641	0.900691		17.0641	0.895729		17.0641	0.897405		17.0641	0.89594		17.0641	0.891958		17.0641	0.89674		17.0641	0.889511		17.0641	0.894776		17.0641	0.897082		17.0641	0.897864		17.0641	0.899076		17.0641	0.899704		17.0641	0.902557		17.0641	0.89665
17.1386	0.903275		17.1386	0.90181		17.1386	0.895609		17.1386	0.89993		17.1386	0.896244		17.1386	0.89618		17.1386	0.896227		17.1386	0.891867		17.1386	0.896348		17.1386	0.890107		17.1386	0.89481		17.1386	0.89664		17.1386	0.89799		17.1386	0.897627		17.1386	0.899599		17.1386	0.903051		17.1386	0.896479
17.2131	0.903657		17.2131	0.901555		17.2131	0.896252		17.2131	0.899511		17.2131	0.895877		17.2131	0.896622		17.2131	0.895065		17.2131	0.891312		17.2131	0.895709		17.2131	0.890151		17.2131	0.894167		17.2131	0.897085		17.2131	0.898153		17.2131	0.898351		17.2131	0.900284		17.2131	0.902507		17.2131	0.896357
17.2876	0.903707		17.2876	0.901417		17.2876	0.895959		17.2876	0.90025		17.2876	0.895713		17.2876	0.896627		17.2876	0.89494		17.2876	0.89189		17.2876	0.895693		17.2876	0.889836		17.2876	0.89463		17.2876	0.897116		17.2876	0.898283		17.2876	0.899031		17.2876	0.899568		17.2876	0.902601		17.2876	0.896488
17.3621	0.902949		17.3621	0.901955		17.3621	0.896231		17.3621	0.900168		17.3621	0.896917		17.3621	0.896793		17.3621	0.895654		17.3621	0.892304		17.3621	0.895758		17.3621	0.890423		17.3621	0.893935		17.3621	0.896948		17.3621	0.898401		17.3621	0.89775		17.3621	0.899417		17.3621	0.901979		17.3621	0.895779
17.4366	0.902868		17.4366	0.900577		17.4366	0.895756		17.4366	0.900018		17.4366	0.89642		17.4366	0.897398		17.4366	0.895899		17.4366	0.892185		17.4366	0.896117		17.4366	0.889418		17.4366	0.894171		17.4366	0.897449		17.4366	0.898494		17.4366	0.898898		17.4366	0.899917		17.4366	0.901672		17.4366	0.897139
17.5112	0.90197		17.5112	0.901035		17.5112	0.895735		17.5112	0.899225		17.5112	0.895425		17.5112	0.896494		17.5112	0.894817		17.5112	0.892416		17.5112	0.895949		17.5112	0.890018		17.5112	0.89323		17.5112	0.897351		17.5112	0.897934		17.5112	0.898597		17.5112	0.898937		17.5112	0.901901		17.5112	0.896536
17.5857	0.903133		17.5857	0.901536		17.5857	0.895562		17.5857	0.899216		17.5857	0.896057		17.5857	0.897447		17.5857	0.895049		17.5857	0.89284		17.5857	0.896114		17.5857	0.890558		17.5857	0.894806		17.5857	0.89773		17.5857	0.897517		17.5857	0.897726		17.5857	0.899801		17.5857	0.903132		17.5857	0.895896
17.6602	0.9026		17.6602	0.901308		17.6602	0.89533		17.6602	0.8996		17.6602	0.895585		17.6602	0.894543		17.6602	0.894658		17.6602	0.891356		17.6602	0.89504		17.6602	0.890272		17.6602	0.894077		17.6602	0.896929		17.6602	0.898169		17.6602	0.896877		17.6602	0.899413		17.6602	0.903514		17.6602	0.896387
17.7347	0.903432		17.7347	0.901938		17.7347	0.895665		17.7347	0.900728		17.7347	0.896276		17.7347	0.896246		17.7347	0.894322		17.7347	0.891348		17.7347	0.896448		17.7347	0.889739		17.7347	0.89367		17.7347	0.897144		17.7347	0.898121		17.7347	0.898563		17.7347	0.899593		17.7347	0.902494		17.7347	0.897052
17.8092	0.903325		17.8092	0.901296		17.8092	0.895262		17.8092	0.900146		17.8092	0.896381		17.8092	0.895294		17.8092	0.894179		17.8092	0.891952		17.8092	0.895813		17.8092	0.889438		17.8092	0.894318		17.8092	0.896644		17.8092	0.897541		17.8092	0.89748		17.8092	0.899517		17.8092	0.902023		17.8092	0.896631
17.8837	0.9026		17.8837	0.900068		17.8837	0.895166		17.8837	0.899234		17.8837	0.895574		17.8837	0.895923		17.8837	0.894347		17.8837	0.891348		17.8837	0.896339		17.8837	0.890376		17.8837	0.893356		17.8837	0.897293		17.8837	0.898863		17.8837	0.898801		17.8837	0.899318		17.8837	0.902874		17.8837	0.895533
17.9583	0.903219		17.9583	0.900853		17.9583	0.895983		17.9583	0.900475		17.9583	0.895701		17.9583	0.897419		17.9583	0.89472		17.9583	0.891638		17.9583	0.894922		17.9583	0.890049		17.9583	0.894229		17.9583	0.897287		17.9583	0.898716		17.9583	0.898668		17.9583	0.899987		17.9583	0.902078		17.9583	0.896612
18.0328	0.902815		18.0328	0.901984		18.0328	0.895085		18.0328	0.899189		18.0328	0.895628		18.0328	0.896381		18.0328	0.894961		18.0328	0.891912		18.0328	0.895282		18.0328	0.88961		18.0328	0.894483		18.0328	0.897336		18.0328	0.898798		18.0328	0.89912		18.0328	0.89932		18.0328	0.90245		18.0328	0.897063
18.1073	0.902749		18.1073	0.901412		18.1073	0.895057		18.1073	0.899866		18.1073	0.895252		18.1073	0.89572		18.1073	0.894281		18.1073	0.892181		18.1073	0.896012		18.1073	0.888126		18.1073	0.89369		18.1073	0.897676		18.1073	0.897933		18.1073	0.898559		18.1073	0.899462		18.1073	0.902414		18.1073	0.895866
18.1818	0.902451		18.1818	0.901727		18.1818	0.894147		18.1818	0.898966		18.1818	0.895526		18.1818	0.89601		18.1818	0.893924		18.1818	0.891863		18.1818	0.895217		18.1818	0.889705		18.1818	0.893523		18.1818	0.897642		18.1818	0.898261		18.1818	0.897518		18.1818	0.899823		18.1818	0.901886		18.1818	0.895552
18.2563	0.902039		18.2563	0.900814		18.2563	0.89493		18.2563	0.898693		18.2563	0.895726		18.2563	0.895563		18.2563	0.894906		18.2563	0.892085		18.2563	0.895368		18.2563	0.889207		18.2563	0.893092		18.2563	0.897106		18.2563	0.898082		18.2563	0.89862		18.2563	0.899478		18.2563	0.901753		18.2563	0.896577
18.3308	0.90377		18.3308	0.901793		18.3308	0.895188		18.3308	0.898834		18.3308	0.895339		18.3308	0.895659		18.3308	0.894088		18.3308	0.891551		18.3308	0.895214		18.3308	0.888977		18.3308	0.892893		18.3308	0.896897		18.3308	0.897287		18.3308	0.898876		18.3308	0.898963		18.3308	0.902622		18.3308	0.895888
18.4054	0.901429		18.4054	0.900591		18.4054	0.894867		18.4054	0.8989		18.4054	0.895457		18.4054	0.895993		18.4054	0.894095		18.4054	0.891025		18.4054	0.894389		18.4054	0.889084		18.4054	0.894648		18.4054	0.897298		18.4054	0.897662		18.4054	0.898192		18.4054	0.899559		18.4054	0.903002		18.4054	0.896184
18.4799	0.902451		18.4799	0.900545		18.4799	0.894495		18.4799	0.899016		18.4799	0.89569		18.4799	0.895207		18.4799	0.893797		18.4799	0.890989		18.4799	0.894602		18.4799	0.889651		18.4799	0.894036		18.4799	0.897242		18.4799	0.897804		18.4799	0.898065		18.4799	0.899836		18.4799	0.901235		18.4799	0.895899
18.5544	0.902901		18.5544	0.901405		18.5544	0.894458		18.5544	0.898843		18.5544	0.894839		18.5544	0.895684		18.5544	0.894363		18.5544	0.890868		18.5544	0.894455		18.5544	0.888026		18.5544	0.894377		18.5544	0.897253		18.5544	0.898209		18.5544	0.898099		18.5544	0.899309		18.5544	0.902031		18.5544	0.895172
18.6289	0.902122		18.6289	0.899906		18.6289	0.895068		18.6289	0.899073		18.6289	0.894037		18.6289	0.894368		18.6289	0.893856		18.6289	0.891061		18.6289	0.89509		18.6289	0.888909		18.6289	0.893814		18.6289	0.89619		18.6289	0.897435		18.6289	0.898166		18.6289	0.899571		18.6289	0.902783		18.6289	0.896078
18.7034	0.901556		18.7034	0.900211		18.7034	0.895293		18.7034	0.899407		18.7034	0.894593		18.7034	0.895724		18.7034	0.894151		18.7034	0.890616		18.7034	0.89433		18.7034	0.889569		18.7034	0.894343		18.7034	0.897508		18.7034	0.897267		18.7034	0.898412		18.7034	0.899078		18.7034	0.901781		18.7034	0.894846
18.7779	0.90193		18.7779	0.900514		18.7779	0.895244		18.7779	0.899354		18.7779	0.89431		18.7779	0.894859		18.7779	0.893263		18.7779	0.89115		18.7779	0.894357		18.7779	0.888477		18.7779	0.893395		18.7779	0.897131		18.7779	0.897899		18.7779	0.897849		18.7779	0.899648		18.7779	0.902276		18.7779	0.894854
18.8524	0.902817		18.8524	0.900226		18.8524	0.894016		18.8524	0.898525		18.8524	0.895845		18.8524	0.895063		18.8524	0.893647		18.8524	0.891365		18.8524	0.8955		18.8524	0.889639		18.8524	0.893099		18.8524	0.897962		18.8524	0.898061		18.8524	0.898099		18.8524	0.898948		18.8524	0.902052		18.8524	0.89464
18.927	0.901629		18.927	0.899697		18.927	0.894963		18.927	0.898095		18.927	0.894755		18.927	0.894953		18.927	0.894001		18.927	0.890957		18.927	0.894602		18.927	0.888895		18.927	0.894261		18.927	0.896767		18.927	0.897435		18.927	0.89838		18.927	0.898664		18.927	0.902247		18.927	0.895435
19.0015	0.901738		19.0015	0.900519		19.0015	0.894327		19.0015	0.898679		19.0015	0.8959		19.0015	0.8952		19.0015	0.893847		19.0015	0.890987		19.0015	0.894716		19.0015	0.888371		19.0015	0.893793		19.0015	0.897112		19.0015	0.897127		19.0015	0.897958		19.0015	0.898569		19.0015	0.902637		19.0015	0.896062
19.076	0.901917		19.076	0.900751		19.076	0.894883		19.076	0.898911		19.076	0.894853		19.076	0.895046		19.076	0.893922		19.076	0.891191		19.076	0.893949		19.076	0.889091		19.076	0.89282		19.076	0.89665		19.076	0.897671		19.076	0.898271		19.076	0.898928		19.076	0.901206		19.076	0.895386
19.1505	0.901121		19.1505	0.902042		19.1505	0.89381		19.1505	0.898868		19.1505	0.894422		19.1505	0.894948		19.1505	0.893274		19.1505	0.890881		19.1505	0.893849		19.1505	0.888072		19.1505	0.894135		19.1505	0.896914		19.1505	0.897821		19.1505	0.898129		19.1505	0.899274		19.1505	0.901336		19.1505	0.895351
19.225	0.901697		19.225	0.900439		19.225	0.89483		19.225	0.89827		19.225	0.895045		19.225	0.89452		19.225	0.893451		19.225	0.89055		19.225	0.894224		19.225	0.888405		19.225	0.89435		19.225	0.897059		19.225	0.897375		19.225	0.89777		19.225	0.899548		19.225	0.901886		19.225	0.895701
19.2995	0.902577		19.2995	0.899693		19.2995	0.893957		19.2995	0.898056		19.2995	0.89405		19.2995	0.894003		19.2995	0.894458		19.2995	0.891396		19.2995	0.895307		19.2995	0.888943		19.2995	0.893947		19.2995	0.896544		19.2995	0.898199		19.2995	0.89821		19.2995	0.899185		19.2995	0.901157		19.2995	0.89474
19.3741	0.900405		19.3741	0.900119		19.3741	0.89424		19.3741	0.900043		19.3741	0.894794		19.3741	0.894812		19.3741	0.893517		19.3741	0.891125		19.3741	0.893668		19.3741	0.888492		19.3741	0.89389		19.3741	0.897453		19.3741	0.897403		19.3741	0.898119		19.3741	0.8992		19.3741	0.901646		19.3741	0.895853
19.4486	0.902701		19.4486	0.900531		19.4486	0.894465		19.4486	0.8981		19.4486	0.894718		19.4486	0.894104		19.4486	0.892706		19.4486	0.890285		19.4486	0.894632		19.4486	0.8892		19.4486	0.892781		19.4486	0.896527		19.4486	0.896672		19.4486	0.897863		19.4486	0.899253		19.4486	0.900886		19.4486	0.896024
19.5231	0.901467		19.5231	0.900334		19.5231	0.893405		19.5231	0.897897		19.5231	0.895594		19.5231	0.894333		19.5231	0.893076		19.5231	0.89157		19.5231	0.894672		19.5231	0.888402		19.5231	0.893321		19.5231	0.898289		19.5231	0.897694		19.5231	0.89752		19.5231	0.899595		19.5231	0.901493		19.5231	0.895386
19.5976	0.902878		19.5976	0.899278		19.5976	0.894778		19.5976	0.896776		19.5976	0.89473		19.5976	0.894852		19.5976	0.892744		19.5976	0.891356		19.5976	0.893938		19.5976	0.888671		19.5976	0.892423		19.5976	0.896701		19.5976	0.898117		19.5976	0.898374		19.5976	0.898557		19.5976	0.900988		19.5976	0.895774
19.6721	0.901391		19.6721	0.899789		19.6721	0.894652		19.6721	0.898425		19.6721	0.893895		19.6721	0.894784		19.6721	0.892613		19.6721	0.891129		19.6721	0.894729		19.6721	0.888232		19.6721	0.894123		19.6721	0.897521		19.6721	0.897409		19.6721	0.897726		19.6721	0.8992		19.6721	0.900559		19.6721	0.895449
19.7466	0.901594		19.7466	0.900133		19.7466	0.893548		19.7466	0.898088		19.7466	0.89413		19.7466	0.893594		19.7466	0.893445		19.7466	0.890669		19.7466	0.89457		19.7466	0.888722		19.7466	0.894013		19.7466	0.896872		19.7466	0.897655		19.7466	0.897226		19.7466	0.899045		19.7466	0.899734		19.7466	0.894957
19.8211	0.90154		19.8211	0.899799		19.8211	0.89395		19.8211	0.89754		19.8211	0.894422		19.8211	0.89427		19.8211	0.892585		19.8211	0.890391		19.8211	0.894437		19.8211	0.888812		19.8211	0.893241		19.8211	0.897432		19.8211	0.896573		19.8211	0.897718		19.8211	0.898812		19.8211	0.900324		19.8211	0.895326
19.8957	0.901596		19.8957	0.899891		19.8957	0.893269		19.8957	0.898568		19.8957	0.894447		19.8957	0.894843		19.8957	0.893356		19.8957	0.890406		19.8957	0.894221		19.8957	0.888737		19.8957	0.893603		19.8957	0.897445		19.8957	0.897644		19.8957	0.897619		19.8957	0.899222		19.8957	0.900095		19.8957	0.894697
19.9702	0.902511		19.9702	0.899208		19.9702	0.893817		19.9702	0.898497		19.9702	0.894385		19.9702	0.894562		19.9702	0.89261		19.9702	0.891413		19.9702	0.89457		19.9702	0.887801		19.9702	0.892547		19.9702	0.897083		19.9702	0.896994		19.9702	0.897589		19.9702	0.898715		19.9702	0.900585		19.9702	0.894453
20.0447	0.901209		20.0447	0.899673		20.0447	0.893634		20.0447	0.89767		20.0447	0.894139		20.0447	0.894095		20.0447	0.892738		20.0447	0.890578		20.0447	0.894453		20.0447	0.888313		20.0447	0.892316		20.0447	0.896838		20.0447	0.897485		20.0447	0.898224		20.0447	0.898236		20.0447	0.900821		20.0447	0.895929
20.1192	0.900729		20.1192	0.899736		20.1192	0.8946		20.1192	0.897481		20.1192	0.894538		20.1192	0.89413		20.1192	0.891883		20.1192	0.890881		20.1192	0.894033		20.1192	0.888148		20.1192	0.892478		20.1192	0.897711		20.1192	0.896618		20.1192	0.89771		20.1192	0.898965		20.1192	0.900301		20.1192	0.894694
20.1937	0.900956		20.1937	0.899869		20.1937	0.893669		20.1937	0.897686		20.1937	0.893293		20.1937	0.892839		20.1937	0.891715		20.1937	0.890648		20.1937	0.89431		20.1937	0.889426		20.1937	0.89331		20.1937	0.896444		20.1937	0.89719		20.1937	0.898325		20.1937	0.898923		20.1937	0.900506		20.1937	0.894909
20.2682	0.901717		20.2682	0.899957		20.2682	0.894119		20.2682	0.89672		20.2682	0.89359		20.2682	0.894934		20.2682	0.892276		20.2682	0.891189		20.2682	0.893126		20.2682	0.888196		20.2682	0.8938		20.2682	0.896904		20.2682	0.897325		20.2682	0.89862		20.2682	0.899263		20.2682	0.900613		20.2682	0.894382
20.3428	0.901098		20.3428	0.89915		20.3428	0.893934		20.3428	0.897222		20.3428	0.892937		20.3428	0.895002		20.3428	0.892315		20.3428	0.890559		20.3428	0.893237		20.3428	0.888121		20.3428	0.892641		20.3428	0.89685		20.3428	0.896043		20.3428	0.897752		20.3428	0.899109		20.3428	0.900899		20.3428	0.894678
20.4173	0.900737		20.4173	0.899814		20.4173	0.894278		20.4173	0.897345		20.4173	0.894226		20.4173	0.894174		20.4173	0.89249		20.4173	0.890184		20.4173	0.893702		20.4173	0.888114		20.4173	0.893431		20.4173	0.897317		20.4173	0.897409		20.4173	0.897875		20.4173	0.899207		20.4173	0.901841		20.4173	0.894233
20.4918	0.900984		20.4918	0.900238		20.4918	0.893775		20.4918	0.897886		20.4918	0.893161		20.4918	0.893269		20.4918	0.892647		20.4918	0.891369		20.4918	0.893666		20.4918	0.887372		20.4918	0.893161		20.4918	0.897134		20.4918	0.896981		20.4918	0.897308		20.4918	0.898926		20.4918	0.900522		20.4918	0.894456
20.5663	0.900506		20.5663	0.899356		20.5663	0.893789		20.5663	0.896795		20.5663	0.893834		20.5663	0.893286		20.5663	0.892297		20.5663	0.891492		20.5663	0.894641		20.5663	0.888135		20.5663	0.893003		20.5663	0.896589		20.5663	0.897809		20.5663	0.897601		20.5663	0.898939		20.5663	0.899757		20.5663	0.895326
20.6408	0.90017		20.6408	0.899346		20.6408	0.893653		20.6408	0.898168		20.6408	0.893355		20.6408	0.894059		20.6408	0.892624		20.6408	0.890896		20.6408	0.894031		20.6408	0.887718		20.6408	0.892483		20.6408	0.89605		20.6408	0.896789		20.6408	0.897998		20.6408	0.899365		20.6408	0.898774		20.6408	0.894702
20.7153	0.901525		20.7153	0.899865		20.7153	0.893545		20.7153	0.897679		20.7153	0.893927		20.7153	0.89408		20.7153	0.892769		20.7153	0.890438		20.7153	0.892759		20.7153	0.888281		20.7153	0.892068		20.7153	0.897523		20.7153	0.896946		20.7153	0.898025		20.7153	0.899351		20.7153	0.900595		20.7153	0.894331
20.7899	0.901394		20.7899	0.899506		20.7899	0.893239		20.7899	0.897786		20.7899	0.893571		20.7899	0.894006		20.7899	0.891726		20.7899	0.890894		20.7899	0.893843		20.7899	0.888106		20.7899	0.893397		20.7899	0.897029		20.7899	0.89695		20.7899	0.898061		20.7899	0.899092		20.7899	0.900225		20.7899	0.893642
20.8644	0.899632		20.8644	0.897973		20.8644	0.892937		20.8644	0.897436		20.8644	0.893229		20.8644	0.894209		20.8644	0.892176		20.8644	0.890491		20.8644	0.89328		20.8644	0.888281		20.8644	0.893227		20.8644	0.896124		20.8644	0.897063		20.8644	0.897385		20.8644	0.898861		20.8644	0.900332		20.8644	0.894355
20.9389	0.900944		20.9389	0.898799		20.9389	0.89377		20.9389	0.897674		20.9389	0.894219		20.9389	0.8938		20.9389	0.891403		20.9389	0.89076		20.9389	0.893437		20.9389	0.888768		20.9389	0.893287		20.9389	0.896842		20.9389	0.896463		20.9389	0.898277		20.9389	0.899318		20.9389	0.899076		20.9389	0.894282
21.0134	0.899834		21.0134	0.898971		21.0134	0.893321		21.0134	0.897231		21.0134	0.893223		21.0134	0.894158		21.0134	0.892669		21.0134	0.890391		21.0134	0.894065		21.0134	0.888148		21.0134	0.892746		21.0134	0.896955		21.0134	0.896972		21.0134	0.900322		21.0134	0.898897		21.0134	0.900434		21.0134	0.893764
21.0879	0.905019		21.0879	0.90562		21.0879	0.899061		21.0879	0.903458		21.0879	0.899407		21.0879	0.899856		21.0879	0.89855		21.0879	0.897564		21.0879	0.899075		21.0879	0.894905		21.0879	0.90134		21.0879	0.905374		21.0879	0.90612		21.0879	0.910246		21.0879	0.908088		21.0879	0.905502		21.0879	0.900259
21.1624	0.910286		21.1624	0.910372		21.1624	0.905288		21.1624	0.909591		21.1624	0.904341		21.1624	0.904948		21.1624	0.904467		21.1624	0.903255		21.1624	0.906466		21.1624	0.902064		21.1624	0.908522		21.1624	0.911524		21.1624	0.912546		21.1624	0.915648		21.1624	0.915587		21.1624	0.910797		21.1624	0.904499
21.2369	0.913663		21.2369	0.914219		21.2369	0.908397		21.2369	0.912408		21.2369	0.908562		21.2369	0.908825		21.2369	0.90673		21.2369	0.906432		21.2369	0.908468		21.2369	0.904664		21.2369	0.912034		21.2369	0.917596		21.2369	0.917455		21.2369	0.919965		21.2369	0.919779		21.2369	0.912759		21.2369	0.908414
21.3115	0.915984		21.3115	0.915716		21.3115	0.911538		21.3115	0.914724		21.3115	0.910551		21.3115	0.910504		21.3115	0.910042		21.3115	0.90863		21.3115	0.912335		21.3115	0.909098		21.3115	0.915026		21.3115	0.920027		21.3115	0.920289		21.3115	0.922049		21.3115	0.92201		21.3115	0.917853		21.3115	0.910153
21.386	0.919324		21.386	0.918029		21.386	0.914027		21.386	0.916929		21.386	0.912072		21.386	0.913104		21.386	0.911147		21.386	0.911995		21.386	0.914185		21.386	0.910921		21.386	0.917136		21.386	0.921859		21.386	0.921511		21.386	0.923808		21.386	0.924628		21.386	0.918231		21.386	0.912638
21.4605	0.922105		21.4605	0.919523		21.4605	0.915503		21.4605	0.919669		21.4605	0.913762		21.4605	0.914991		21.4605	0.914284		21.4605	0.912962		21.4605	0.916319		21.4605	0.913015		21.4605	0.919608		21.4605	0.924544		21.4605	0.924469		21.4605	0.926516		21.4605	0.926659		21.4605	0.920008		21.4605	0.914507
21.535	0.922371		21.535	0.921938		21.535	0.917306		21.535	0.921074		21.535	0.916699		21.535	0.916488		21.535	0.915254		21.535	0.915689		21.535	0.918341		21.535	0.912801		21.535	0.921496		21.535	0.925751		21.535	0.926009		21.535	0.928049		21.535	0.929101		21.535	0.922144		21.535	0.916339
21.6095	0.923696		21.6095	0.923372		21.6095	0.918768		21.6095	0.922838		21.6095	0.916808		21.6095	0.918426		21.6095	0.916932		21.6095	0.915931		21.6095	0.91986		21.6095	0.915702		21.6095	0.923833		21.6095	0.927115		21.6095	0.928717		21.6095	0.93068		21.6095	0.930594		21.6095	0.922545		21.6095	0.918265
21.684	0.925008		21.684	0.924731		21.684	0.919093		21.684	0.924406		21.684	0.919244		21.684	0.91883		21.684	0.918212		21.684	0.918265		21.684	0.921102		21.684	0.917657		21.684	0.924472		21.684	0.928984		21.684	0.929601		21.684	0.931355		21.684	0.931576		21.684	0.923666		21.684	0.919109
21.7586	0.926742		21.7586	0.926429		21.7586	0.921047		21.7586	0.924154		21.7586	0.91959		21.7586	0.920937		21.7586	0.919941		21.7586	0.9198		21.7586	0.922472		21.7586	0.918988		21.7586	0.926087		21.7586	0.931007		21.7586	0.931966		21.7586	0.933224		21.7586	0.934309		21.7586	0.925495		21.7586	0.920394
21.8331	0.926942		21.8331	0.927284		21.8331	0.922003		21.8331	0.926184		21.8331	0.92131		21.8331	0.921585		21.8331	0.920707		21.8331	0.920483		21.8331	0.923131		21.8331	0.920586		21.8331	0.927457		21.8331	0.931401		21.8331	0.932988					21.8331	0.935205		21.8331	0.926487		21.8331	0.920674
Fit Results (Kd)	Fit Results (Kd)
Fit Model:	Kd
Bound	959.464
Unbound	967.581
Kd	3.93033e-07
TargetConc	00:00:00.002000
Standard Deviation:	0.629912
Kd Confidence:	1.02493e-07
Dose Response Curve	Dose Response Curve	Dose Response Curve		Shifted Dose Response Curve of L-Z-WT03 (#13)	Shifted Dose Response Curve of L-Z-WT03 (#13)		Shifted Dose Response Curve of L-Z-WT02 (#12)	Shifted Dose Response Curve of L-Z-WT02 (#12)		Shifted Dose Response Curve of L-Z-WT01 (#11)	Shifted Dose Response Curve of L-Z-WT01 (#11)
Ligand Concentration [M]	Fnorm [‰]	Error Value		Ligand Concentration [M]	Fnorm [‰]		Ligand Concentration [M]	Fnorm [‰]		Ligand Concentration [M]	Fnorm [‰]
5e-05	959.542	0.0943431		5e-05	959.441		5e-05	959.628		5e-05	959.557
2.5e-05	959.603	0.964105		2.5e-05	958.922		2.5e-05	960.285		1.25e-05	960.184
1.25e-05	959.687	0.441133		1.25e-05	959.343		1.25e-05	959.535		6.25e-06	960.635
6.25e-06	959.765	0.779629		6.25e-06	959.131		6.25e-06	959.529		3.125e-06	960.34
3.125e-06	960.053	0.399762		3.125e-06	959.596		3.125e-06	960.222		1.5625e-06	961.185
1.5625e-06	961.592	0.353821		1.5625e-06	961.77		1.5625e-06	961.823		3.90625e-07	963.98
3.90625e-07	964.477	0.442728		3.90625e-07	964.622		3.90625e-07	964.83		1.95313e-07	964.035
1.95313e-07	964.008	0.131421		1.95313e-07	964.124		1.95313e-07	963.865		9.76563e-08	966.286
9.76563e-08	966.094	0.496839		9.76563e-08	966.466		9.76563e-08	965.529		2.44141e-08	966.354
4.88281e-08	966.32	0.350622		4.88281e-08	966.568		4.88281e-08	966.072		1.2207e-08	966.501
2.44141e-08	967.041	0.62577		2.44141e-08	967.579		2.44141e-08	967.189		6.10352e-09	966.859
1.2207e-08	966.737	0.369237		1.2207e-08	967.162		1.2207e-08	966.546		1.52588e-09	968.347
6.10352e-09	966.869	0.222873		6.10352e-09	967.097		6.10352e-09	966.652
3.05176e-09	968.013	0.159532		3.05176e-09	967.9		3.05176e-09	968.125
1.52588e-09	968.802	0.397893		1.52588e-09	969.085		1.52588e-09	968.974

## Sheet: Sheet4
L-WT/Z(18-47）
MO.Affinity Analysis v2.3	MO.Affinity Analysis v2.3
Origin of exported data	Origin of exported data
Project Title:
Comment:
Project File Path:	C:\Users\nanotemper\Desktop\Data\RZH\wcl\20210506\jl.nta
Analysis-Set Name:	Analysis-Set #1
Exported from:	MST Traces
Exported on:	2021-05-06 17:05:51
Analysis Settings	Analysis Settings
Type of Analysis:	MST
Evaluation strategy:	Manual
Cold Region Start:	-1
Cold Region End:	0
Hot Region Start:	0.5
Hot Region End:	1.5
Sample Information	Sample Information		Sample Information	Sample Information		Sample Information	Sample Information		Sample Information	Sample Information		Sample Information	Sample Information		Sample Information	Sample Information		Sample Information	Sample Information		Sample Information	Sample Information		Sample Information	Sample Information		Sample Information	Sample Information		Sample Information	Sample Information		Sample Information	Sample Information		Sample Information	Sample Information		Sample Information	Sample Information		Sample Information	Sample Information		Sample Information	Sample Information		Sample Information	Sample Information
Merge-Set Name:	L-18-47-WT0-01 (#27)		Merge-Set Name:	L-18-47-WT0-01 (#27)		Merge-Set Name:	L-18-47-WT0-01 (#27)		Merge-Set Name:	L-18-47-WT0-01 (#27)		Merge-Set Name:	L-18-47-WT0-01 (#27)		Merge-Set Name:	L-18-47-WT0-01 (#27)		Merge-Set Name:	L-18-47-WT0-01 (#27)		Merge-Set Name:	L-18-47-WT0-01 (#27)		Merge-Set Name:	L-18-47-WT0-01 (#27)		Merge-Set Name:	L-18-47-WT0-01 (#27)		Merge-Set Name:	L-18-47-WT0-01 (#27)		Merge-Set Name:	L-18-47-WT0-01 (#27)		Merge-Set Name:	L-18-47-WT0-01 (#27)		Merge-Set Name:	L-18-47-WT0-01 (#27)		Merge-Set Name:	L-18-47-WT0-01 (#27)		Merge-Set Name:	L-18-47-WT0-01 (#27)		Merge-Set Name:	L-18-47-WT0-01 (#27)
Run Name:	L-18-47-WT0-01 (#27)		Run Name:	L-18-47-WT0-01 (#27)		Run Name:	L-18-47-WT0-01 (#27)		Run Name:	L-18-47-WT0-01 (#27)		Run Name:	L-18-47-WT0-01 (#27)		Run Name:	L-18-47-WT0-01 (#27)		Run Name:	L-18-47-WT0-01 (#27)		Run Name:	L-18-47-WT0-01 (#27)		Run Name:	L-18-47-WT0-01 (#27)		Run Name:	L-18-47-WT0-01 (#27)		Run Name:	L-18-47-WT0-01 (#27)		Run Name:	L-18-47-WT0-01 (#27)		Run Name:	L-18-47-WT0-01 (#27)		Run Name:	L-18-47-WT0-01 (#27)		Run Name:	L-18-47-WT0-01 (#27)		Run Name:	L-18-47-WT0-01 (#27)		Run Name:	L-18-47-WT0-02 (#28)
Date of Measurement:	2021-04-28 17:36:58		Date of Measurement:	2021-04-28 17:37:38		Date of Measurement:	2021-04-28 17:38:18		Date of Measurement:	2021-04-28 17:38:59		Date of Measurement:	2021-04-28 17:39:39		Date of Measurement:	2021-04-28 17:40:20		Date of Measurement:	2021-04-28 17:41:00		Date of Measurement:	2021-04-28 17:41:41		Date of Measurement:	2021-04-28 17:42:21		Date of Measurement:	2021-04-28 17:43:02		Date of Measurement:	2021-04-28 17:43:42		Date of Measurement:	2021-04-28 17:44:23		Date of Measurement:	2021-04-28 17:45:03		Date of Measurement:	2021-04-28 17:45:44		Date of Measurement:	2021-04-28 17:46:25		Date of Measurement:	2021-04-28 17:47:05		Date of Measurement:	2021-04-28 17:58:38
Capillary Type:	Monolith NT.115 Capillary		Capillary Type:	Monolith NT.115 Capillary		Capillary Type:	Monolith NT.115 Capillary		Capillary Type:	Monolith NT.115 Capillary		Capillary Type:	Monolith NT.115 Capillary		Capillary Type:	Monolith NT.115 Capillary		Capillary Type:	Monolith NT.115 Capillary		Capillary Type:	Monolith NT.115 Capillary		Capillary Type:	Monolith NT.115 Capillary		Capillary Type:	Monolith NT.115 Capillary		Capillary Type:	Monolith NT.115 Capillary		Capillary Type:	Monolith NT.115 Capillary		Capillary Type:	Monolith NT.115 Capillary		Capillary Type:	Monolith NT.115 Capillary		Capillary Type:	Monolith NT.115 Capillary		Capillary Type:	Monolith NT.115 Capillary		Capillary Type:	Monolith NT.115 Capillary
Capillary Position:	1		Capillary Position:	2		Capillary Position:	3		Capillary Position:	4		Capillary Position:	5		Capillary Position:	6		Capillary Position:	7		Capillary Position:	8		Capillary Position:	9		Capillary Position:	10		Capillary Position:	11		Capillary Position:	12		Capillary Position:	13		Capillary Position:	14		Capillary Position:	15		Capillary Position:	16		Capillary Position:	1
Ligand:	18-47-WT		Ligand:	18-47-WT		Ligand:	18-47-WT		Ligand:	18-47-WT		Ligand:	18-47-WT		Ligand:	18-47-WT		Ligand:	18-47-WT		Ligand:	18-47-WT		Ligand:	18-47-WT		Ligand:	18-47-WT		Ligand:	18-47-WT		Ligand:	18-47-WT		Ligand:	18-47-WT		Ligand:	18-47-WT		Ligand:	18-47-WT		Ligand:	18-47-WT		Ligand:	18-47-WT
Ligand Concentration:	0.000112		Ligand Concentration:	5.6e-05		Ligand Concentration:	2.8e-05		Ligand Concentration:	1.4e-05		Ligand Concentration:	7e-06		Ligand Concentration:	3.5e-06		Ligand Concentration:	1.75e-06		Ligand Concentration:	8.75e-07		Ligand Concentration:	4.375e-07		Ligand Concentration:	2.1875e-07		Ligand Concentration:	1.09375e-07		Ligand Concentration:	5.46875e-08		Ligand Concentration:	2.73437e-08		Ligand Concentration:	1.36719e-08		Ligand Concentration:	6.83594e-09		Ligand Concentration:	3.41797e-09		Ligand Concentration:	0.000112
Target:	L		Target:	L		Target:	L		Target:	L		Target:	L		Target:	L		Target:	L		Target:	L		Target:	L		Target:	L		Target:	L		Target:	L		Target:	L		Target:	L		Target:	L		Target:	L		Target:	L
TargetConcentration:	2.5e-08		TargetConcentration:	2.5e-08		TargetConcentration:	2.5e-08		TargetConcentration:	2.5e-08		TargetConcentration:	2.5e-08		TargetConcentration:	2.5e-08		TargetConcentration:	2.5e-08		TargetConcentration:	2.5e-08		TargetConcentration:	2.5e-08		TargetConcentration:	2.5e-08		TargetConcentration:	2.5e-08		TargetConcentration:	2.5e-08		TargetConcentration:	2.5e-08		TargetConcentration:	2.5e-08		TargetConcentration:	2.5e-08		TargetConcentration:	2.5e-08		TargetConcentration:	2.5e-08
Measurement Settings	Measurement Settings		Measurement Settings	Measurement Settings		Measurement Settings	Measurement Settings		Measurement Settings	Measurement Settings		Measurement Settings	Measurement Settings		Measurement Settings	Measurement Settings		Measurement Settings	Measurement Settings		Measurement Settings	Measurement Settings		Measurement Settings	Measurement Settings		Measurement Settings	Measurement Settings		Measurement Settings	Measurement Settings		Measurement Settings	Measurement Settings		Measurement Settings	Measurement Settings		Measurement Settings	Measurement Settings		Measurement Settings	Measurement Settings		Measurement Settings	Measurement Settings		Measurement Settings	Measurement Settings
MST-Power:	Medium		MST-Power:	Medium		MST-Power:	Medium		MST-Power:	Medium		MST-Power:	Medium		MST-Power:	Medium		MST-Power:	Medium		MST-Power:	Medium		MST-Power:	Medium		MST-Power:	Medium		MST-Power:	Medium		MST-Power:	Medium		MST-Power:	Medium		MST-Power:	Medium		MST-Power:	Medium		MST-Power:	Medium		MST-Power:	Medium
Excitation-Power:	40		Excitation-Power:	40		Excitation-Power:	40		Excitation-Power:	40		Excitation-Power:	40		Excitation-Power:	40		Excitation-Power:	40		Excitation-Power:	40		Excitation-Power:	40		Excitation-Power:	40		Excitation-Power:	40		Excitation-Power:	40		Excitation-Power:	40		Excitation-Power:	40		Excitation-Power:	40		Excitation-Power:	40		Excitation-Power:	40
Excitation type:	Nano - RED		Excitation type:	Nano - RED		Excitation type:	Nano - RED		Excitation type:	Nano - RED		Excitation type:	Nano - RED		Excitation type:	Nano - RED		Excitation type:	Nano - RED		Excitation type:	Nano - RED		Excitation type:	Nano - RED		Excitation type:	Nano - RED		Excitation type:	Nano - RED		Excitation type:	Nano - RED		Excitation type:	Nano - RED		Excitation type:	Nano - RED		Excitation type:	Nano - RED		Excitation type:	Nano - RED		Excitation type:	Nano - RED
Thermostat Setpoint:	25.01		Thermostat Setpoint:	25.01		Thermostat Setpoint:	25.01		Thermostat Setpoint:	25.01		Thermostat Setpoint:	25.01		Thermostat Setpoint:	25.01		Thermostat Setpoint:	25.01		Thermostat Setpoint:	25.01		Thermostat Setpoint:	25.01		Thermostat Setpoint:	25.01		Thermostat Setpoint:	25.01		Thermostat Setpoint:	25.01		Thermostat Setpoint:	25.01		Thermostat Setpoint:	25.01		Thermostat Setpoint:	25.01		Thermostat Setpoint:	25.01		Thermostat Setpoint:	25.01
Included	Included		Included	Included		Included	Included		Included	Included		Included	Included		Included	Included		Included	Included		Included	Included		Included	Included		Included	Included		Included	Included		Included	Included		Included	Included		Included	Included		Included	Included		Included	Included		Included	Included
Time [s]	Normalized Fluorescence [-]		Time [s]	Normalized Fluorescence [-]		Time [s]	Normalized Fluorescence [-]		Time [s]	Normalized Fluorescence [-]		Time [s]	Normalized Fluorescence [-]		Time [s]	Normalized Fluorescence [-]		Time [s]	Normalized Fluorescence [-]		Time [s]	Normalized Fluorescence [-]		Time [s]	Normalized Fluorescence [-]		Time [s]	Normalized Fluorescence [-]		Time [s]	Normalized Fluorescence [-]		Time [s]	Normalized Fluorescence [-]		Time [s]	Normalized Fluorescence [-]		Time [s]	Normalized Fluorescence [-]		Time [s]	Normalized Fluorescence [-]		Time [s]	Normalized Fluorescence [-]		Time [s]	Normalized Fluorescence [-]
-3.57675	1.00019		-3.57675	0.99993		-3.57675	1.00025		-3.57675	1.00113		-3.57675	0.998787		-3.57675	0.999445		-3.57675	0.999876		-3.57675	1.00049		-3.57675	0.999971		-3.57675	0.999232		-3.57675	0.998843		-3.57675	0.999497		-3.57675	0.999725		-3.57675	0.999474		-3.57675	0.999974		-3.57675	1.00077		-3.57675	0.998623
-3.50223	1.00061		-3.50223	0.998925		-3.50223	1.00015		-3.50223	0.999428		-3.50223	1.00057		-3.50223	1.00002		-3.50223	1.00002		-3.50223	0.998486		-3.50223	1.00052		-3.50223	0.999552		-3.50223	1.00049		-3.50223	1.00005		-3.50223	1.00009		-3.50223	1.00034		-3.50223	1.00035		-3.50223	0.999711		-3.50223	0.99986
-3.42772	0.999413		-3.42772	0.999904		-3.42772	0.998763		-3.42772	0.99947		-3.42772	0.99987		-3.42772	1.00058		-3.42772	1.00061		-3.42772	0.999417		-3.42772	1.00006		-3.42772	0.999906		-3.42772	1.00031		-3.42772	0.999951		-3.42772	0.999793		-3.42772	0.999627		-3.42772	0.999555		-3.42772	0.999679		-3.42772	0.99934
-3.3532	0.999421		-3.3532	0.999594		-3.3532	0.999603		-3.3532	0.999775		-3.3532	0.998969		-3.3532	0.999098		-3.3532	1.00024		-3.3532	1.0001		-3.3532	0.999021		-3.3532	1.00082		-3.3532	1.00022		-3.3532	0.999823		-3.3532	1.00044		-3.3532	1.0012		-3.3532	0.999298		-3.3532	0.999227		-3.3532	0.999952
-3.27869	1.00013		-3.27869	1.00004		-3.27869	1.00016		-3.27869	0.999883		-3.27869	0.999099		-3.27869	0.99963		-3.27869	0.998479		-3.27869	0.999592		-3.27869	0.999758		-3.27869	0.999133		-3.27869	0.998611		-3.27869	1.00034		-3.27869	1.00014		-3.27869	0.99993		-3.27869	0.999767		-3.27869	0.999358		-3.27869	0.9988
-3.20417	0.999969		-3.20417	0.998644		-3.20417	0.999841		-3.20417	0.998476		-3.20417	0.999404		-3.20417	1.00027		-3.20417	0.998852		-3.20417	0.99943		-3.20417	1.00003		-3.20417	0.999479		-3.20417	1.00044		-3.20417	0.999146		-3.20417	0.999462		-3.20417	1.00114		-3.20417	1.00013		-3.20417	1.00076		-3.20417	0.999664
-3.12966	0.999671		-3.12966	1.00046		-3.12966	0.99964		-3.12966	0.999252		-3.12966	0.999484		-3.12966	0.999662		-3.12966	0.999296		-3.12966	0.999572		-3.12966	0.99991		-3.12966	0.999603		-3.12966	0.998602		-3.12966	0.999251		-3.12966	0.999555		-3.12966	0.99953		-3.12966	0.997915		-3.12966	0.999185		-3.12966	1.00044
-3.05514	0.998666		-3.05514	0.99997		-3.05514	1.00001		-3.05514	0.998805		-3.05514	0.999345		-3.05514	0.998779		-3.05514	0.999426		-3.05514	0.998679		-3.05514	0.998975		-3.05514	0.999858		-3.05514	0.999259		-3.05514	0.999191		-3.05514	0.998035		-3.05514	0.999461		-3.05514	1.00001		-3.05514	0.999288		-3.05514	1.00022
-2.98062	1.00011		-2.98062	0.999532		-2.98062	0.999354		-2.98062	1.00052		-2.98062	1.00083		-2.98062	0.999126		-2.98062	0.999673		-2.98062	1.00023		-2.98062	0.999532		-2.98062	0.99917		-2.98062	0.999854		-2.98062	0.999179		-2.98062	0.999845		-2.98062	0.998422		-2.98062	0.999079		-2.98062	0.999743		-2.98062	0.99983
-2.90611	0.999525		-2.90611	0.999251		-2.90611	0.999037		-2.90611	0.999394		-2.90611	0.999046		-2.90611	0.998737		-2.90611	0.999603		-2.90611	0.999505		-2.90611	0.999039		-2.90611	0.998913		-2.90611	0.998582		-2.90611	0.998413		-2.90611	0.998662		-2.90611	0.99953		-2.90611	0.999744		-2.90611	0.999477		-2.90611	1.00008
-2.83159	0.99901		-2.83159	0.99887		-2.83159	0.999671		-2.83159	1.00004		-2.83159	0.99964		-2.83159	0.998671		-2.83159	0.999466		-2.83159	0.998439		-2.83159	0.998699		-2.83159	0.998678		-2.83159	0.999864		-2.83159	0.99917		-2.83159	0.999697		-2.83159	0.998531		-2.83159	0.999543		-2.83159	1.00022		-2.83159	0.998903
-2.75708	0.999225		-2.75708	0.999497		-2.75708	0.998662		-2.75708	0.99904		-2.75708	0.999071		-2.75708	0.999625		-2.75708	0.999001		-2.75708	0.999325		-2.75708	0.999261		-2.75708	0.998508		-2.75708	0.999529		-2.75708	0.998952		-2.75708	0.99895		-2.75708	0.999343		-2.75708	0.999431		-2.75708	0.999018		-2.75708	0.998438
-2.68256	0.998998		-2.68256	0.999851		-2.68256	0.998938		-2.68256	0.998903		-2.68256	0.998954		-2.68256	0.999047		-2.68256	0.999836		-2.68256	0.999318		-2.68256	1.00021		-2.68256	0.998627		-2.68256	0.999665		-2.68256	0.999485		-2.68256	0.999394		-2.68256	0.99914		-2.68256	0.999667		-2.68256	0.998707		-2.68256	0.998485
-2.60805	0.998014		-2.60805	0.999317		-2.60805	0.999056		-2.60805	0.998807		-2.60805	0.999128		-2.60805	0.999029		-2.60805	0.998909		-2.60805	0.99959		-2.60805	0.999489		-2.60805	0.99988		-2.60805	0.999069		-2.60805	0.998964		-2.60805	0.999401		-2.60805	0.998731		-2.60805	1.00002		-2.60805	1.00013		-2.60805	0.998667
-2.53353	0.999222		-2.53353	0.998637		-2.53353	0.998892		-2.53353	0.998608		-2.53353	0.99816		-2.53353	0.998859		-2.53353	0.998809		-2.53353	0.999198		-2.53353	0.998973		-2.53353	0.999541		-2.53353	0.999554		-2.53353	0.999679		-2.53353	0.999552		-2.53353	0.99929		-2.53353	0.998937		-2.53353	0.998135		-2.53353	0.998464
-2.45901	0.999334		-2.45901	0.9988		-2.45901	0.998984		-2.45901	0.999404		-2.45901	0.998564		-2.45901	0.998802		-2.45901	0.998929		-2.45901	0.999455		-2.45901	0.998942		-2.45901	0.999671		-2.45901	0.998744		-2.45901	0.998775		-2.45901	0.99937		-2.45901	0.999271		-2.45901	0.999428		-2.45901	0.998915		-2.45901	0.998809
-2.3845	0.99884		-2.3845	0.999145		-2.3845	0.998279		-2.3845	0.998196		-2.3845	0.998575		-2.3845	0.998515		-2.3845	0.998764		-2.3845	0.99911		-2.3845	0.999016		-2.3845	0.999674		-2.3845	0.999458		-2.3845	0.998979		-2.3845	0.99873		-2.3845	0.999671		-2.3845	0.998612		-2.3845	0.998289		-2.3845	0.99863
-2.30998	0.998651		-2.30998	0.999563		-2.30998	0.999819		-2.30998	0.999718		-2.30998	0.998557		-2.30998	0.998542		-2.30998	0.998302		-2.30998	0.999298		-2.30998	0.998884		-2.30998	0.998989		-2.30998	0.999013		-2.30998	0.998679		-2.30998	0.99932		-2.30998	0.998968		-2.30998	0.998444		-2.30998	0.999592		-2.30998	0.999064
-2.23547	0.998098		-2.23547	1.00021		-2.23547	0.998342		-2.23547	0.99867		-2.23547	0.999304		-2.23547	0.999178		-2.23547	0.998934		-2.23547	0.998806		-2.23547	0.998948		-2.23547	0.998465		-2.23547	0.998574		-2.23547	0.999497		-2.23547	0.998641		-2.23547	0.998903		-2.23547	0.998323		-2.23547	0.998784		-2.23547	0.999424
-2.16095	0.998322		-2.16095	0.999629		-2.16095	0.998013		-2.16095	0.99907		-2.16095	0.997973		-2.16095	0.999254		-2.16095	0.998702		-2.16095	0.999502		-2.16095	0.998844		-2.16095	0.999603		-2.16095	0.998954		-2.16095	0.998667		-2.16095	0.997426		-2.16095	0.998837		-2.16095	0.998916		-2.16095	0.998732		-2.16095	0.998548
-2.08644	0.998371		-2.08644	0.998912		-2.08644	0.998001		-2.08644	0.998272		-2.08644	0.997822		-2.08644	0.998517		-2.08644	0.999691		-2.08644	0.99902		-2.08644	0.999029		-2.08644	0.999114		-2.08644	0.999716		-2.08644	0.998718		-2.08644	0.997485		-2.08644	0.998678		-2.08644	0.99871		-2.08644	0.996922		-2.08644	0.998041
-2.01192	0.997807		-2.01192	0.99871		-2.01192	0.999117		-2.01192	0.998338		-2.01192	0.997742		-2.01192	0.997466		-2.01192	0.999171		-2.01192	0.998414		-2.01192	0.999378		-2.01192	0.999009		-2.01192	0.998848		-2.01192	0.997997		-2.01192	0.998455		-2.01192	0.998509		-2.01192	0.998751		-2.01192	0.99757		-2.01192	0.999608
-1.93741	0.997937		-1.93741	0.998193		-1.93741	0.997623		-1.93741	0.998353		-1.93741	0.99795		-1.93741	0.998997		-1.93741	0.998165		-1.93741	0.997096		-1.93741	0.999981		-1.93741	0.998814		-1.93741	0.998666		-1.93741	0.998512		-1.93741	0.997964		-1.93741	0.998175		-1.93741	0.998905		-1.93741	0.997766		-1.93741	0.998781
-1.86289	0.998982		-1.86289	0.998659		-1.86289	0.998252		-1.86289	0.999298		-1.86289	0.997852		-1.86289	0.998077		-1.86289	0.998622		-1.86289	0.997618		-1.86289	0.998373		-1.86289	0.998669		-1.86289	0.998577		-1.86289	0.999018		-1.86289	0.9981		-1.86289	0.998965		-1.86289	0.998317		-1.86289	0.998575		-1.86289	0.998583
-1.78837	0.9987		-1.78837	0.998538		-1.78837	0.998654		-1.78837	0.998709		-1.78837	0.99858		-1.78837	0.998067		-1.78837	0.997895		-1.78837	0.996781		-1.78837	0.999084		-1.78837	0.998027		-1.78837	0.99822		-1.78837	0.999679		-1.78837	0.998344		-1.78837	0.997651		-1.78837	0.998095		-1.78837	0.997994		-1.78837	0.998317
-1.71386	0.998445		-1.71386	0.99849		-1.71386	0.997199		-1.71386	0.99754		-1.71386	0.998541		-1.71386	0.998584		-1.71386	0.997618		-1.71386	0.998476		-1.71386	0.998613		-1.71386	0.998282		-1.71386	0.998235		-1.71386	0.999269		-1.71386	0.999215		-1.71386	0.998768		-1.71386	0.997906		-1.71386	0.997551		-1.71386	0.998681
-1.63934	0.997619		-1.63934	0.998081		-1.63934	0.99834		-1.63934	0.99853		-1.63934	0.99734		-1.63934	0.998671		-1.63934	0.998085		-1.63934	0.997308		-1.63934	0.999619		-1.63934	0.998664		-1.63934	0.997949		-1.63934	0.998694		-1.63934	0.997745		-1.63934	0.999315		-1.63934	0.998444		-1.63934	0.999101		-1.63934	0.998424
-1.56483	0.997231		-1.56483	0.998314		-1.56483	0.997594		-1.56483	0.997587		-1.56483	0.997105		-1.56483	0.997889		-1.56483	0.998125		-1.56483	0.9975		-1.56483	0.998117		-1.56483	0.99767		-1.56483	0.998993		-1.56483	0.9987		-1.56483	0.996972		-1.56483	0.997932		-1.56483	0.997708		-1.56483	0.998061		-1.56483	0.998529
-1.49031	0.998297		-1.49031	0.998364		-1.49031	0.996877		-1.49031	0.997391		-1.49031	0.997758		-1.49031	0.998166		-1.49031	0.99783		-1.49031	0.997697		-1.49031	0.998021		-1.49031	0.998845		-1.49031	0.997698		-1.49031	0.998141		-1.49031	0.997105		-1.49031	0.998369		-1.49031	0.998541		-1.49031	0.997535		-1.49031	0.997315
-1.4158	0.996747		-1.4158	0.999405		-1.4158	0.997553		-1.4158	0.996897		-1.4158	0.997141		-1.4158	0.996653		-1.4158	0.997745		-1.4158	0.997685		-1.4158	0.998031		-1.4158	0.99745		-1.4158	0.997725		-1.4158	0.998353		-1.4158	0.997912		-1.4158	0.997697		-1.4158	0.998128		-1.4158	0.996553		-1.4158	0.998763
-1.34128	0.997277		-1.34128	0.997168		-1.34128	0.997863		-1.34128	0.997535		-1.34128	0.996641		-1.34128	0.997224		-1.34128	0.9975		-1.34128	0.998549		-1.34128	0.998449		-1.34128	0.996994		-1.34128	0.998183		-1.34128	0.997419		-1.34128	0.996447		-1.34128	0.997498		-1.34128	0.999676		-1.34128	0.997034		-1.34128	0.997303
-1.26677	0.997147		-1.26677	0.99843		-1.26677	0.997369		-1.26677	0.996678		-1.26677	0.997934		-1.26677	0.99807		-1.26677	0.997972		-1.26677	0.997598		-1.26677	0.998208		-1.26677	0.99801		-1.26677	0.997506		-1.26677	0.997569		-1.26677	0.997881		-1.26677	0.997713		-1.26677	0.999147		-1.26677	0.997281		-1.26677	0.99805
-1.19225	0.996854		-1.19225	0.998331		-1.19225	0.99826		-1.19225	0.997724		-1.19225	0.996941		-1.19225	0.997333		-1.19225	0.998604		-1.19225	0.999078		-1.19225	0.996942		-1.19225	0.997602		-1.19225	0.99694		-1.19225	0.998015		-1.19225	0.997989		-1.19225	0.998416		-1.19225	0.997519		-1.19225	0.99722		-1.19225	0.997053
-1.11773	0.996849		-1.11773	0.997289		-1.11773	0.997354		-1.11773	0.997722		-1.11773	0.997		-1.11773	0.997501		-1.11773	0.99748		-1.11773	0.997493		-1.11773	0.997489		-1.11773	0.998774		-1.11773	0.998156		-1.11773	0.997773		-1.11773	0.996416		-1.11773	0.998228		-1.11773	0.998928		-1.11773	0.997875		-1.11773	0.997284
-1.04322	0.997507		-1.04322	0.998226		-1.04322	0.997178		-1.04322	0.997638		-1.04322	0.997461		-1.04322	0.997728		-1.04322	0.997463		-1.04322	0.997296		-1.04322	0.998676		-1.04322	0.998049		-1.04322	0.997617		-1.04322	0.997868		-1.04322	0.997118		-1.04322	0.998918		-1.04322	0.9972		-1.04322	0.997862		-1.04322	0.998006
-0.968703	0.997514		-0.968703	0.997766		-0.968703	0.996788		-0.968703	0.998034		-0.968703	0.996708		-0.968703	0.99733		-0.968703	0.997063		-0.968703	0.995785		-0.968703	0.997463		-0.968703	0.997769		-0.968703	0.996908		-0.968703	0.997773		-0.968703	0.998366		-0.968703	0.99746		-0.968703	0.997992		-0.968703	0.998649		-0.968703	0.996964
-0.894187	0.997374		-0.894187	0.997682		-0.894187	0.996953		-0.894187	0.996732		-0.894187	0.996567		-0.894187	0.996477		-0.894187	0.997186		-0.894187	0.99759		-0.894187	0.997907		-0.894187	0.998197		-0.894187	0.997469		-0.894187	0.997677		-0.894187	0.997649		-0.894187	0.997682		-0.894187	0.9979		-0.894187	0.996797		-0.894187	0.997298
-0.819672	0.996724		-0.819672	0.997284		-0.819672	0.99671		-0.819672	0.998132		-0.819672	0.997274		-0.819672	0.996724		-0.819672	0.99745		-0.819672	0.99781		-0.819672	0.997355		-0.819672	0.997133		-0.819672	0.998124		-0.819672	0.996884		-0.819672	0.997834		-0.819672	0.997735		-0.819672	0.997392		-0.819672	0.997362		-0.819672	0.997167
-0.745156	0.99704		-0.745156	0.996725		-0.745156	0.996468		-0.745156	0.997474		-0.745156	0.996757		-0.745156	0.9976		-0.745156	0.997268		-0.745156	0.997293		-0.745156	0.997261		-0.745156	0.997475		-0.745156	0.997789		-0.745156	0.997818		-0.745156	0.997374		-0.745156	0.998175		-0.745156	0.997096		-0.745156	0.997679		-0.745156	0.996612
-0.67064	0.996989		-0.67064	0.99735		-0.67064	0.997582		-0.67064	0.997373		-0.67064	0.996823		-0.67064	0.997071		-0.67064	0.997186		-0.67064	0.996741		-0.67064	0.997028		-0.67064	0.995763		-0.67064	0.997511		-0.67064	0.997506		-0.67064	0.99696		-0.67064	0.996923		-0.67064	0.997687		-0.67064	0.997342		-0.67064	0.99727
-0.596125	0.997188		-0.596125	0.997797		-0.596125	0.996894		-0.596125	0.995932		-0.596125	0.996088		-0.596125	0.997174		-0.596125	0.998127		-0.596125	0.996265		-0.596125	0.998198		-0.596125	0.997345		-0.596125	0.997563		-0.596125	0.996881		-0.596125	0.99599		-0.596125	0.998628		-0.596125	0.996656		-0.596125	0.997243		-0.596125	0.996163
-0.521609	0.997132		-0.521609	0.998067		-0.521609	0.996933		-0.521609	0.996428		-0.521609	0.997579		-0.521609	0.995851		-0.521609	0.997078		-0.521609	0.997191		-0.521609	0.99742		-0.521609	0.996516		-0.521609	0.99761		-0.521609	0.99671		-0.521609	0.996929		-0.521609	0.996995		-0.521609	0.997217		-0.521609	0.995879		-0.521609	0.996953
-0.447094	0.996102		-0.447094	0.997594		-0.447094	0.997536		-0.447094	0.996376		-0.447094	0.995021		-0.447094	0.997437		-0.447094	0.997792		-0.447094	0.996192		-0.447094	0.997301		-0.447094	0.997684		-0.447094	0.997332		-0.447094	0.996854		-0.447094	0.996836		-0.447094	0.99786		-0.447094	0.996299		-0.447094	0.997833		-0.447094	0.996988
-0.372578	0.996553		-0.372578	0.996864		-0.372578	0.997558		-0.372578	0.997209		-0.372578	0.996961		-0.372578	0.99648		-0.372578	0.996204		-0.372578	0.996694		-0.372578	0.997995		-0.372578	0.997619		-0.372578	0.996596		-0.372578	0.996911		-0.372578	0.996181		-0.372578	0.996189		-0.372578	0.997478		-0.372578	0.996453		-0.372578	0.996595
-0.298063	0.997988		-0.298063	0.998118		-0.298063	0.99587		-0.298063	0.996978		-0.298063	0.994962		-0.298063	0.996054		-0.298063	0.997236		-0.298063	0.996981		-0.298063	0.998165		-0.298063	0.996227		-0.298063	0.997122		-0.298063	0.99762		-0.298063	0.996246		-0.298063	0.998306		-0.298063	0.997531		-0.298063	0.996357		-0.298063	0.996619
-0.223547	0.996632		-0.223547	0.997462		-0.223547	0.995483		-0.223547	0.996914		-0.223547	0.99607		-0.223547	0.995535		-0.223547	0.996314		-0.223547	0.995973		-0.223547	0.997403		-0.223547	0.996654		-0.223547	0.996834		-0.223547	0.996492		-0.223547	0.996994		-0.223547	0.998203		-0.223547	0.996736		-0.223547	0.996457		-0.223547	0.996838
-0.149031	0.996523		-0.149031	0.996829		-0.149031	0.995776		-0.149031	0.99643		-0.149031	0.996142		-0.149031	0.996131		-0.149031	0.997001		-0.149031	0.995773		-0.149031	0.997871		-0.149031	0.997039		-0.149031	0.997172		-0.149031	0.996351		-0.149031	0.996549		-0.149031	0.99786		-0.149031	0.997342		-0.149031	0.997275		-0.149031	0.996028
-0.0745156	0.996115		-0.0745156	0.996627		-0.0745156	0.996478		-0.0745156	0.996551		-0.0745156	0.995233		-0.0745156	0.99617		-0.0745156	0.997053		-0.0745156	0.996599		-0.0745156	0.997205		-0.0745156	0.99726		-0.0745156	0.997095		-0.0745156	0.996869		-0.0745156	0.996951		-0.0745156	0.996973		-0.0745156	0.99686		-0.0745156	0.996148		-0.0745156	0.996187
0	0.996115		0	0.997361		0	0.996991		0	0.996809		0	0.995315		0	0.996754		0	0.995355		0	0.996724		0	0.99719		0	0.996637		0	0.996761		0	0.996444		0	0.995869		0	0.996683		0	0.996721		0	0.996212		0	0.995955
0.0745156	0.985781		0.0745156	0.98684		0.0745156	0.986327		0.0745156	0.986823		0.0745156	0.986689		0.0745156	0.986731		0.0745156	0.988541		0.0745156	0.988137		0.0745156	0.988579		0.0745156	0.988956		0.0745156	0.989724		0.0745156	0.989072		0.0745156	0.991998		0.0745156	0.989458		0.0745156	0.99018		0.0745156	0.99082		0.0745156	0.986183
0.149031	0.979621		0.149031	0.980149		0.149031	0.980614		0.149031	0.981752		0.149031	0.982274		0.149031	0.982267		0.149031	0.98108		0.149031	0.982316		0.149031	0.983891		0.149031	0.984731		0.149031	0.985328		0.149031	0.985113		0.149031	0.98772		0.149031	0.986283		0.149031	0.986294		0.149031	0.98622		0.149031	0.979135
0.223547	0.97623		0.223547	0.976214		0.223547	0.977198		0.223547	0.978064		0.223547	0.977965		0.223547	0.978397		0.223547	0.97837		0.223547	0.978248		0.223547	0.980997		0.223547	0.981256		0.223547	0.982599		0.223547	0.982192		0.223547	0.98447		0.223547	0.983964		0.223547	0.983277		0.223547	0.9845		0.223547	0.975272
0.298062	0.972812		0.298062	0.974102		0.298062	0.973284		0.298062	0.974848		0.298062	0.975727		0.298062	0.97558		0.298062	0.974769		0.298062	0.974508		0.298062	0.977783		0.298062	0.978468		0.298062	0.981378		0.298062	0.97974		0.298062	0.982502		0.298062	0.980954		0.298062	0.981242		0.298062	0.981316		0.298062	0.973163
0.372578	0.970131		0.372578	0.971359		0.372578	0.971856		0.372578	0.971828		0.372578	0.973228		0.372578	0.973609		0.372578	0.972681		0.372578	0.972302		0.372578	0.975681		0.372578	0.977045		0.372578	0.977731		0.372578	0.976373		0.372578	0.977448		0.372578	0.97826		0.372578	0.977658		0.372578	0.980391		0.372578	0.970549
0.447093	0.966611		0.447093	0.969546		0.447093	0.968846		0.447093	0.970045		0.447093	0.969638		0.447093	0.971168		0.447093	0.970867		0.447093	0.970737		0.447093	0.97485		0.447093	0.974339		0.447093	0.975051		0.447093	0.975715		0.447093	0.976607		0.447093	0.976749		0.447093	0.976881		0.447093	0.978992		0.447093	0.967765
0.521609	0.964658		0.521609	0.966108		0.521609	0.966636		0.521609	0.968029		0.521609	0.968796		0.521609	0.969002		0.521609	0.969201		0.521609	0.968822		0.521609	0.971188		0.521609	0.973501		0.521609	0.974157		0.521609	0.974892		0.521609	0.974942		0.521609	0.975022		0.521609	0.975782		0.521609	0.976238		0.521609	0.965974
0.596125	0.963598		0.596125	0.965369		0.596125	0.965448		0.596125	0.966026		0.596125	0.967436		0.596125	0.967298		0.596125	0.967275		0.596125	0.966691		0.596125	0.970606		0.596125	0.972222		0.596125	0.973278		0.596125	0.97303		0.596125	0.973076		0.596125	0.973215		0.596125	0.973834		0.596125	0.97367		0.596125	0.963958
0.67064	0.960934		0.67064	0.963277		0.67064	0.964455		0.67064	0.963823		0.67064	0.964571		0.67064	0.963645		0.67064	0.966201		0.67064	0.965582		0.67064	0.968808		0.67064	0.970184		0.67064	0.971526		0.67064	0.971495		0.67064	0.971763		0.67064	0.971872		0.67064	0.971391		0.67064	0.97323		0.67064	0.961064
0.745156	0.960287		0.745156	0.96115		0.745156	0.961119		0.745156	0.96262		0.745156	0.96358		0.745156	0.962661		0.745156	0.963327		0.745156	0.964164		0.745156	0.967015		0.745156	0.968353		0.745156	0.969158		0.745156	0.970525		0.745156	0.970877		0.745156	0.971226		0.745156	0.970528		0.745156	0.971002		0.745156	0.959903
0.819672	0.957794		0.819672	0.96007		0.819672	0.960666		0.819672	0.961049		0.819672	0.961874		0.819672	0.961442		0.819672	0.961683		0.819672	0.962584		0.819672	0.965872		0.819672	0.967683		0.819672	0.969316		0.819672	0.968873		0.819672	0.969008		0.819672	0.97077		0.819672	0.969125		0.819672	0.970258		0.819672	0.958603
0.894187	0.956609		0.894187	0.958115		0.894187	0.958577		0.894187	0.959144		0.894187	0.960735		0.894187	0.961481		0.894187	0.960509		0.894187	0.96083		0.894187	0.963385		0.894187	0.966752		0.894187	0.969021		0.894187	0.968152		0.894187	0.969076		0.894187	0.968397		0.894187	0.967925		0.894187	0.969102		0.894187	0.956846
0.968703	0.954493		0.968703	0.956619		0.968703	0.957326		0.968703	0.959166		0.968703	0.959268		0.968703	0.95884		0.968703	0.959772		0.968703	0.959384		0.968703	0.963988		0.968703	0.965104		0.968703	0.966033		0.968703	0.966009		0.968703	0.96611		0.968703	0.967358		0.968703	0.966861		0.968703	0.968097		0.968703	0.955134
1.04322	0.952752		1.04322	0.95597		1.04322	0.955779		1.04322	0.957673		1.04322	0.958205		1.04322	0.959268		1.04322	0.957767		1.04322	0.958428		1.04322	0.962866		1.04322	0.963004		1.04322	0.965942		1.04322	0.964911		1.04322	0.965541		1.04322	0.965834		1.04322	0.96505		1.04322	0.967045		1.04322	0.954803
1.11773	0.952772		1.11773	0.954373		1.11773	0.954229		1.11773	0.955714		1.11773	0.957473		1.11773	0.958059		1.11773	0.957404		1.11773	0.957587		1.11773	0.960539		1.11773	0.963503		1.11773	0.963089		1.11773	0.964133		1.11773	0.964537		1.11773	0.966936		1.11773	0.963871		1.11773	0.965369		1.11773	0.95321
1.19225	0.950784		1.19225	0.953561		1.19225	0.953038		1.19225	0.953619		1.19225	0.95641		1.19225	0.956246		1.19225	0.956792		1.19225	0.955505		1.19225	0.959361		1.19225	0.962297		1.19225	0.961827		1.19225	0.96284		1.19225	0.962801		1.19225	0.963724		1.19225	0.963839		1.19225	0.964717		1.19225	0.952215
1.26677	0.949433		1.26677	0.952633		1.26677	0.95216		1.26677	0.953248		1.26677	0.955883		1.26677	0.954122		1.26677	0.955366		1.26677	0.955568		1.26677	0.959204		1.26677	0.961773		1.26677	0.962171		1.26677	0.961711		1.26677	0.96302		1.26677	0.963052		1.26677	0.962211		1.26677	0.963777		1.26677	0.950047
1.34128	0.948559		1.34128	0.950477		1.34128	0.951559		1.34128	0.952698		1.34128	0.953709		1.34128	0.953402		1.34128	0.953341		1.34128	0.954165		1.34128	0.957571		1.34128	0.960237		1.34128	0.960805		1.34128	0.960415		1.34128	0.961723		1.34128	0.962063		1.34128	0.959262		1.34128	0.962962		1.34128	0.949031
1.4158	0.947167		1.4158	0.950105		1.4158	0.949882		1.4158	0.951665		1.4158	0.953007		1.4158	0.951295		1.4158	0.952059		1.4158	0.952775		1.4158	0.956581		1.4158	0.957775		1.4158	0.959383		1.4158	0.959981		1.4158	0.960364		1.4158	0.960961		1.4158	0.959643		1.4158	0.96171		1.4158	0.948342
1.49031	0.947027		1.49031	0.948674		1.49031	0.94901		1.49031	0.950567		1.49031	0.952554		1.49031	0.951525		1.49031	0.951627		1.49031	0.952295		1.49031	0.955841		1.49031	0.957738		1.49031	0.957906		1.49031	0.959018		1.49031	0.959826		1.49031	0.960249		1.49031	0.959563		1.49031	0.96092		1.49031	0.947037
1.56483	0.945482		1.56483	0.947871		1.56483	0.947502		1.56483	0.949094		1.56483	0.951033		1.56483	0.950877		1.56483	0.951005		1.56483	0.95082		1.56483	0.954263		1.56483	0.957302		1.56483	0.958342		1.56483	0.95762		1.56483	0.958179		1.56483	0.959543		1.56483	0.957971		1.56483	0.959739		1.56483	0.947018
1.63934	0.944425		1.63934	0.946678		1.63934	0.946367		1.63934	0.948077		1.63934	0.950083		1.63934	0.949705		1.63934	0.949519		1.63934	0.948691		1.63934	0.95381		1.63934	0.956419		1.63934	0.957047		1.63934	0.957267		1.63934	0.956897		1.63934	0.958422		1.63934	0.955962		1.63934	0.959129		1.63934	0.945934
1.71386	0.943005		1.71386	0.94551		1.71386	0.945556		1.71386	0.947223		1.71386	0.949556		1.71386	0.94834		1.71386	0.947816		1.71386	0.948756		1.71386	0.953663		1.71386	0.954427		1.71386	0.9554		1.71386	0.957566		1.71386	0.956011		1.71386	0.957764		1.71386	0.955601		1.71386	0.957081		1.71386	0.944888
1.78837	0.940927		1.78837	0.943504		1.78837	0.944916		1.78837	0.946376		1.78837	0.948017		1.78837	0.948595		1.78837	0.946844		1.78837	0.947613		1.78837	0.951543		1.78837	0.954868		1.78837	0.955314		1.78837	0.956596		1.78837	0.955995		1.78837	0.956312		1.78837	0.954768		1.78837	0.957148		1.78837	0.943456
1.86289	0.941871		1.86289	0.94361		1.86289	0.943895		1.86289	0.945759		1.86289	0.947776		1.86289	0.946698		1.86289	0.946909		1.86289	0.946612		1.86289	0.952541		1.86289	0.954118		1.86289	0.953752		1.86289	0.956384		1.86289	0.954302		1.86289	0.956718		1.86289	0.953896		1.86289	0.957463		1.86289	0.94216
1.93741	0.938491		1.93741	0.943051		1.93741	0.943098		1.93741	0.943808		1.93741	0.946429		1.93741	0.94607		1.93741	0.946307		1.93741	0.945264		1.93741	0.950497		1.93741	0.952895		1.93741	0.953621		1.93741	0.954798		1.93741	0.954401		1.93741	0.954904		1.93741	0.952271		1.93741	0.955107		1.93741	0.942048
2.01192	0.939798		2.01192	0.942668		2.01192	0.941104		2.01192	0.94324		2.01192	0.947366		2.01192	0.945155		2.01192	0.945962		2.01192	0.943886		2.01192	0.949229		2.01192	0.952126		2.01192	0.951888		2.01192	0.95343		2.01192	0.952705		2.01192	0.955038		2.01192	0.952298		2.01192	0.955672		2.01192	0.941665
2.08644	0.937848		2.08644	0.940671		2.08644	0.940586		2.08644	0.942882		2.08644	0.945451		2.08644	0.943982		2.08644	0.944227		2.08644	0.94429		2.08644	0.949125		2.08644	0.951237		2.08644	0.95255		2.08644	0.953107		2.08644	0.952022		2.08644	0.953624		2.08644	0.952079		2.08644	0.954382		2.08644	0.939953
2.16095	0.936778		2.16095	0.939325		2.16095	0.939373		2.16095	0.941259		2.16095	0.945013		2.16095	0.943119		2.16095	0.943982		2.16095	0.943097		2.16095	0.948646		2.16095	0.950722		2.16095	0.950658		2.16095	0.952948		2.16095	0.951834		2.16095	0.952519		2.16095	0.951252		2.16095	0.953364		2.16095	0.939404
2.23547	0.935496		2.23547	0.939393		2.23547	0.940569		2.23547	0.940927		2.23547	0.944389		2.23547	0.941823		2.23547	0.942546		2.23547	0.942673		2.23547	0.946797		2.23547	0.950221		2.23547	0.950454		2.23547	0.952206		2.23547	0.950833		2.23547	0.95289		2.23547	0.94981		2.23547	0.952218		2.23547	0.938155
2.30998	0.935162		2.30998	0.938043		2.30998	0.938252		2.30998	0.93966		2.30998	0.943418		2.30998	0.941329		2.30998	0.942006		2.30998	0.941173		2.30998	0.946486		2.30998	0.949021		2.30998	0.94954		2.30998	0.950458		2.30998	0.950172		2.30998	0.952175		2.30998	0.949674		2.30998	0.951884		2.30998	0.937213
2.3845	0.934621		2.3845	0.937779		2.3845	0.938494		2.3845	0.938614		2.3845	0.943101		2.3845	0.941329		2.3845	0.941044		2.3845	0.940763		2.3845	0.945635		2.3845	0.946893		2.3845	0.94813		2.3845	0.95009		2.3845	0.948927		2.3845	0.950936		2.3845	0.94773		2.3845	0.950835		2.3845	0.936956
2.45901	0.933528		2.45901	0.936395		2.45901	0.936129		2.45901	0.938634		2.45901	0.942507		2.45901	0.941027		2.45901	0.941074		2.45901	0.939605		2.45901	0.944429		2.45901	0.947048		2.45901	0.947862		2.45901	0.948857		2.45901	0.948328		2.45901	0.95063		2.45901	0.947553		2.45901	0.9506		2.45901	0.934824
2.53353	0.932964		2.53353	0.935814		2.53353	0.93669		2.53353	0.937271		2.53353	0.94169		2.53353	0.939674		2.53353	0.939808		2.53353	0.939156		2.53353	0.94449		2.53353	0.947		2.53353	0.946922		2.53353	0.948456		2.53353	0.946678		2.53353	0.950258		2.53353	0.945871		2.53353	0.950122		2.53353	0.935205
2.60805	0.931453		2.60805	0.934699		2.60805	0.935194		2.60805	0.937306		2.60805	0.941029		2.60805	0.93805		2.60805	0.938289		2.60805	0.938427		2.60805	0.942846		2.60805	0.945396		2.60805	0.946092		2.60805	0.949156		2.60805	0.949057		2.60805	0.947561		2.60805	0.94666		2.60805	0.948793		2.60805	0.933091
2.68256	0.930658		2.68256	0.934585		2.68256	0.934771		2.68256	0.936272		2.68256	0.939869		2.68256	0.938633		2.68256	0.938869		2.68256	0.937528		2.68256	0.942555		2.68256	0.944068		2.68256	0.946444		2.68256	0.947657		2.68256	0.947129		2.68256	0.94881		2.68256	0.946264		2.68256	0.94785		2.68256	0.934222
2.75708	0.930795		2.75708	0.933461		2.75708	0.933098		2.75708	0.935123		2.75708	0.940561		2.75708	0.938346		2.75708	0.937453		2.75708	0.937348		2.75708	0.942241		2.75708	0.943944		2.75708	0.945344		2.75708	0.946974		2.75708	0.946134		2.75708	0.947748		2.75708	0.944956		2.75708	0.947869		2.75708	0.932573
2.83159	0.930591		2.83159	0.93381		2.83159	0.931972		2.83159	0.933861		2.83159	0.938528		2.83159	0.936294		2.83159	0.936841		2.83159	0.935539		2.83159	0.941861		2.83159	0.944074		2.83159	0.944756		2.83159	0.945738		2.83159	0.946316		2.83159	0.947152		2.83159	0.943886		2.83159	0.946649		2.83159	0.93222
2.90611	0.929365		2.90611	0.932099		2.90611	0.931001		2.90611	0.933954		2.90611	0.937588		2.90611	0.935777		2.90611	0.936913		2.90611	0.935344		2.90611	0.940669		2.90611	0.942727		2.90611	0.943698		2.90611	0.946151		2.90611	0.943233		2.90611	0.947018		2.90611	0.942991		2.90611	0.946283		2.90611	0.932213
2.98062	0.928692		2.98062	0.931844		2.98062	0.931561		2.98062	0.933829		2.98062	0.938986		2.98062	0.93523		2.98062	0.935162		2.98062	0.934248		2.98062	0.940134		2.98062	0.942401		2.98062	0.943186		2.98062	0.944553		2.98062	0.943545		2.98062	0.94545		2.98062	0.941543		2.98062	0.946806		2.98062	0.931146
3.05514	0.926745		3.05514	0.930355		3.05514	0.931243		3.05514	0.933515		3.05514	0.938648		3.05514	0.93552		3.05514	0.93463		3.05514	0.934044		3.05514	0.939623		3.05514	0.941632		3.05514	0.942241		3.05514	0.944275		3.05514	0.943178		3.05514	0.945613		3.05514	0.941478		3.05514	0.944617		3.05514	0.929539
3.12966	0.926554		3.12966	0.930878		3.12966	0.930471		3.12966	0.932911		3.12966	0.937311		3.12966	0.934689		3.12966	0.93448		3.12966	0.933237		3.12966	0.94023		3.12966	0.941009		3.12966	0.941958		3.12966	0.942952		3.12966	0.942646		3.12966	0.945219		3.12966	0.941729		3.12966	0.945821		3.12966	0.929571
3.20417	0.925626		3.20417	0.929041		3.20417	0.929774		3.20417	0.931997		3.20417	0.936651		3.20417	0.934006		3.20417	0.933918		3.20417	0.932321		3.20417	0.939483		3.20417	0.941802		3.20417	0.940387		3.20417	0.943326		3.20417	0.942167		3.20417	0.944005		3.20417	0.940739		3.20417	0.944428		3.20417	0.929172
3.27869	0.924573		3.27869	0.929565		3.27869	0.929055		3.27869	0.931401		3.27869	0.93693		3.27869	0.932968		3.27869	0.933469		3.27869	0.933108		3.27869	0.93745		3.27869	0.939917		3.27869	0.940717		3.27869	0.942602		3.27869	0.941417		3.27869	0.943774		3.27869	0.93956		3.27869	0.945259		3.27869	0.927894
3.3532	0.925027		3.3532	0.927475		3.3532	0.927883		3.3532	0.929684		3.3532	0.936812		3.3532	0.931887		3.3532	0.932969		3.3532	0.932469		3.3532	0.937943		3.3532	0.93866		3.3532	0.93861		3.3532	0.940866		3.3532	0.939829		3.3532	0.94349		3.3532	0.939179		3.3532	0.94332		3.3532	0.928259
3.42772	0.923645		3.42772	0.928577		3.42772	0.92777		3.42772	0.930573		3.42772	0.934917		3.42772	0.931704		3.42772	0.931843		3.42772	0.931612		3.42772	0.937888		3.42772	0.939815		3.42772	0.93926		3.42772	0.940372		3.42772	0.940419		3.42772	0.942179		3.42772	0.938913		3.42772	0.94159		3.42772	0.926699
3.50223	0.923579		3.50223	0.927031		3.50223	0.927009		3.50223	0.929257		3.50223	0.935847		3.50223	0.930678		3.50223	0.93232		3.50223	0.929987		3.50223	0.936444		3.50223	0.938765		3.50223	0.938755		3.50223	0.940743		3.50223	0.938769		3.50223	0.942856		3.50223	0.93816		3.50223	0.942547		3.50223	0.927806
3.57675	0.922325		3.57675	0.927607		3.57675	0.926828		3.57675	0.92965		3.57675	0.934904		3.57675	0.930334		3.57675	0.931658		3.57675	0.929261		3.57675	0.936292		3.57675	0.938244		3.57675	0.93671		3.57675	0.939567		3.57675	0.938812		3.57675	0.940836		3.57675	0.93792		3.57675	0.942139		3.57675	0.926612
3.65126	0.92143		3.65126	0.9253		3.65126	0.92601		3.65126	0.927946		3.65126	0.933949		3.65126	0.930687		3.65126	0.930776		3.65126	0.929356		3.65126	0.936004		3.65126	0.93797		3.65126	0.937522		3.65126	0.939516		3.65126	0.937947		3.65126	0.940196		3.65126	0.936804		3.65126	0.940897		3.65126	0.92562
3.72578	0.920785		3.72578	0.925599		3.72578	0.925138		3.72578	0.928091		3.72578	0.934111		3.72578	0.929639		3.72578	0.929987		3.72578	0.929513		3.72578	0.933798		3.72578	0.936399		3.72578	0.936464		3.72578	0.940423		3.72578	0.937793		3.72578	0.940658		3.72578	0.936582		3.72578	0.940538		3.72578	0.924209
3.8003	0.920495		3.8003	0.925009		3.8003	0.924201		3.8003	0.926507		3.8003	0.933222		3.8003	0.929446		3.8003	0.929915		3.8003	0.927691		3.8003	0.933805		3.8003	0.935915		3.8003	0.93658		3.8003	0.938516		3.8003	0.938414		3.8003	0.93896		3.8003	0.936993		3.8003	0.940268		3.8003	0.925321
3.87481	0.919743		3.87481	0.924719		3.87481	0.923903		3.87481	0.927015		3.87481	0.933143		3.87481	0.929649		3.87481	0.929083		3.87481	0.928013		3.87481	0.933821		3.87481	0.935906		3.87481	0.936398		3.87481	0.938567		3.87481	0.935878		3.87481	0.938626		3.87481	0.934951		3.87481	0.938904		3.87481	0.924921
3.94933	0.919414		3.94933	0.924349		3.94933	0.923105		3.94933	0.925712		3.94933	0.933773		3.94933	0.929102		3.94933	0.928488		3.94933	0.927713		3.94933	0.933866		3.94933	0.935159		3.94933	0.935152		3.94933	0.937334		3.94933	0.935093		3.94933	0.938401		3.94933	0.934753		3.94933	0.938859		3.94933	0.922817
4.02384	0.918206		4.02384	0.923426		4.02384	0.922695		4.02384	0.925483		4.02384	0.933611		4.02384	0.927641		4.02384	0.927717		4.02384	0.926822		4.02384	0.932939		4.02384	0.934837		4.02384	0.93464		4.02384	0.936757		4.02384	0.935976		4.02384	0.938748		4.02384	0.934552		4.02384	0.938178		4.02384	0.922618
4.09836	0.91868		4.09836	0.922497		4.09836	0.922081		4.09836	0.924781		4.09836	0.933107		4.09836	0.926726		4.09836	0.927562		4.09836	0.926395		4.09836	0.932035		4.09836	0.935117		4.09836	0.934953		4.09836	0.936718		4.09836	0.933854		4.09836	0.938073		4.09836	0.933279		4.09836	0.93778		4.09836	0.921668
4.17287	0.918091		4.17287	0.922031		4.17287	0.921628		4.17287	0.924909		4.17287	0.932551		4.17287	0.926919		4.17287	0.927851		4.17287	0.925312		4.17287	0.931516		4.17287	0.933954		4.17287	0.93357		4.17287	0.935437		4.17287	0.9339		4.17287	0.937992		4.17287	0.932632		4.17287	0.937036		4.17287	0.921768
4.24739	0.916638		4.24739	0.92156		4.24739	0.921984		4.24739	0.924177		4.24739	0.932451		4.24739	0.925714		4.24739	0.92628		4.24739	0.92492		4.24739	0.930941		4.24739	0.932932		4.24739	0.932061		4.24739	0.935296		4.24739	0.934385		4.24739	0.936278		4.24739	0.932014		4.24739	0.936631		4.24739	0.921731
4.3219	0.916814		4.3219	0.921538		4.3219	0.920897		4.3219	0.92415		4.3219	0.930974		4.3219	0.926283		4.3219	0.925491		4.3219	0.926403		4.3219	0.930635		4.3219	0.933122		4.3219	0.932578		4.3219	0.934177		4.3219	0.934639		4.3219	0.935348		4.3219	0.931278		4.3219	0.935707		4.3219	0.919839
4.39642	0.916266		4.39642	0.920722		4.39642	0.920318		4.39642	0.924037		4.39642	0.932034		4.39642	0.925417		4.39642	0.925726		4.39642	0.923794		4.39642	0.929153		4.39642	0.932205		4.39642	0.931394		4.39642	0.934102		4.39642	0.932868		4.39642	0.936197		4.39642	0.930974		4.39642	0.936394		4.39642	0.920042
4.47094	0.914589		4.47094	0.919974		4.47094	0.919553		4.47094	0.922102		4.47094	0.931911		4.47094	0.925882		4.47094	0.925171		4.47094	0.924052		4.47094	0.930262		4.47094	0.93109		4.47094	0.932027		4.47094	0.933503		4.47094	0.932006		4.47094	0.934626		4.47094	0.930652		4.47094	0.935642		4.47094	0.920661
4.54545	0.914709		4.54545	0.919482		4.54545	0.919137		4.54545	0.921918		4.54545	0.931368		4.54545	0.924443		4.54545	0.924537		4.54545	0.923739		4.54545	0.929794		4.54545	0.930821		4.54545	0.930385		4.54545	0.932986		4.54545	0.930792		4.54545	0.933802		4.54545	0.930026		4.54545	0.934375		4.54545	0.919108
4.61997	0.914212		4.61997	0.918395		4.61997	0.918263		4.61997	0.922154		4.61997	0.930341		4.61997	0.923669		4.61997	0.924797		4.61997	0.923303		4.61997	0.928702		4.61997	0.930671		4.61997	0.930491		4.61997	0.933369		4.61997	0.93086		4.61997	0.933927		4.61997	0.930061		4.61997	0.93415		4.61997	0.919363
4.69448	0.91336		4.69448	0.919299		4.69448	0.918101		4.69448	0.921358		4.69448	0.930953		4.69448	0.922806		4.69448	0.924217		4.69448	0.922926		4.69448	0.928292		4.69448	0.930125		4.69448	0.929049		4.69448	0.931708		4.69448	0.931052		4.69448	0.93462		4.69448	0.929541		4.69448	0.933967		4.69448	0.918202
4.769	0.913363		4.769	0.918795		4.769	0.917871		4.769	0.920612		4.769	0.930229		4.769	0.923442		4.769	0.923865		4.769	0.921877		4.769	0.92816		4.769	0.92983		4.769	0.928847		4.769	0.931351		4.769	0.930369		4.769	0.93294		4.769	0.928141		4.769	0.933155		4.769	0.918363
4.84351	0.91242		4.84351	0.917735		4.84351	0.91798		4.84351	0.919505		4.84351	0.930001		4.84351	0.923835		4.84351	0.923191		4.84351	0.92149		4.84351	0.926899		4.84351	0.929117		4.84351	0.927998		4.84351	0.932204		4.84351	0.929751		4.84351	0.933637		4.84351	0.927952		4.84351	0.932654		4.84351	0.917613
4.91803	0.912823		4.91803	0.917051		4.91803	0.91697		4.91803	0.920555		4.91803	0.929637		4.91803	0.922549		4.91803	0.923443		4.91803	0.920964		4.91803	0.926935		4.91803	0.929352		4.91803	0.927944		4.91803	0.931845		4.91803	0.930443		4.91803	0.932307		4.91803	0.927387		4.91803	0.931312		4.91803	0.917627
4.99255	0.912152		4.99255	0.916167		4.99255	0.916728		4.99255	0.919922		4.99255	0.929366		4.99255	0.921527		4.99255	0.922204		4.99255	0.920043		4.99255	0.926228		4.99255	0.928656		4.99255	0.927503		4.99255	0.93087		4.99255	0.929177		4.99255	0.932457		4.99255	0.926657		4.99255	0.932545		4.99255	0.916242
5.06706	0.910307		5.06706	0.916901		5.06706	0.916043		5.06706	0.919414		5.06706	0.930044		5.06706	0.921644		5.06706	0.921695		5.06706	0.919449		5.06706	0.926078		5.06706	0.927945		5.06706	0.926703		5.06706	0.930986		5.06706	0.929102		5.06706	0.931935		5.06706	0.926031		5.06706	0.930985		5.06706	0.916618
5.14158	0.91074		5.14158	0.914768		5.14158	0.915409		5.14158	0.918515		5.14158	0.928459		5.14158	0.920187		5.14158	0.921028		5.14158	0.919152		5.14158	0.925962		5.14158	0.927467		5.14158	0.925426		5.14158	0.930756		5.14158	0.927743		5.14158	0.931217		5.14158	0.925869		5.14158	0.930337		5.14158	0.915411
5.21609	0.909965		5.21609	0.915172		5.21609	0.915549		5.21609	0.917835		5.21609	0.928431		5.21609	0.920909		5.21609	0.921635		5.21609	0.918727		5.21609	0.924698		5.21609	0.926989		5.21609	0.925783		5.21609	0.929906		5.21609	0.928077		5.21609	0.931723		5.21609	0.924444		5.21609	0.929666		5.21609	0.916777
5.29061	0.910574		5.29061	0.916582		5.29061	0.914852		5.29061	0.917422		5.29061	0.928867		5.29061	0.920546		5.29061	0.920598		5.29061	0.918662		5.29061	0.923599		5.29061	0.926737		5.29061	0.925952		5.29061	0.929364		5.29061	0.927864		5.29061	0.930665		5.29061	0.92549		5.29061	0.929268		5.29061	0.915528
5.36512	0.909216		5.36512	0.914407		5.36512	0.913852		5.36512	0.918299		5.36512	0.929491		5.36512	0.920466		5.36512	0.919916		5.36512	0.918637		5.36512	0.923789		5.36512	0.926553		5.36512	0.924879		5.36512	0.928038		5.36512	0.927051		5.36512	0.930558		5.36512	0.92523		5.36512	0.927714		5.36512	0.915166
5.43964	0.909178		5.43964	0.913743		5.43964	0.914777		5.43964	0.917363		5.43964	0.928147		5.43964	0.919435		5.43964	0.920261		5.43964	0.9186		5.43964	0.922237		5.43964	0.926015		5.43964	0.923457		5.43964	0.927981		5.43964	0.926708		5.43964	0.931095		5.43964	0.923215		5.43964	0.928224		5.43964	0.915023
5.51415	0.907638		5.51415	0.913963		5.51415	0.913482		5.51415	0.916435		5.51415	0.928651		5.51415	0.919213		5.51415	0.919562		5.51415	0.918593		5.51415	0.923776		5.51415	0.924996		5.51415	0.924166		5.51415	0.927353		5.51415	0.925791		5.51415	0.931386		5.51415	0.924589		5.51415	0.928183		5.51415	0.913498
5.58867	0.907156		5.58867	0.913173		5.58867	0.912772		5.58867	0.916332		5.58867	0.928311		5.58867	0.918706		5.58867	0.91898		5.58867	0.917212		5.58867	0.923404		5.58867	0.924552		5.58867	0.923927		5.58867	0.927512		5.58867	0.925973		5.58867	0.929906		5.58867	0.92336		5.58867	0.927929		5.58867	0.913718
5.66319	0.907985		5.66319	0.913263		5.66319	0.912702		5.66319	0.91659		5.66319	0.928065		5.66319	0.918565		5.66319	0.919079		5.66319	0.91671		5.66319	0.923404		5.66319	0.925483		5.66319	0.922534		5.66319	0.926853		5.66319	0.924413		5.66319	0.929943		5.66319	0.921889		5.66319	0.927294		5.66319	0.913166
5.7377	0.906149		5.7377	0.912326		5.7377	0.912748		5.7377	0.915576		5.7377	0.92807		5.7377	0.917744		5.7377	0.918253		5.7377	0.916291		5.7377	0.921804		5.7377	0.924354		5.7377	0.922709		5.7377	0.927362		5.7377	0.924305		5.7377	0.928957		5.7377	0.92255		5.7377	0.926542		5.7377	0.913907
5.81222	0.906529		5.81222	0.912311		5.81222	0.91222		5.81222	0.914852		5.81222	0.927845		5.81222	0.917657		5.81222	0.917746		5.81222	0.915627		5.81222	0.92246		5.81222	0.92348		5.81222	0.923341		5.81222	0.926123		5.81222	0.92475		5.81222	0.928432		5.81222	0.923413		5.81222	0.925612		5.81222	0.913162
5.88673	0.906132		5.88673	0.911657		5.88673	0.911211		5.88673	0.914778		5.88673	0.928498		5.88673	0.917167		5.88673	0.917758		5.88673	0.915318		5.88673	0.922001		5.88673	0.922817		5.88673	0.922605		5.88673	0.927105		5.88673	0.924064		5.88673	0.927096		5.88673	0.921623		5.88673	0.926058		5.88673	0.911893
5.96125	0.905961		5.96125	0.911576		5.96125	0.910959		5.96125	0.914839		5.96125	0.927113		5.96125	0.917395		5.96125	0.918185		5.96125	0.915872		5.96125	0.921571		5.96125	0.922902		5.96125	0.920466		5.96125	0.925599		5.96125	0.923461		5.96125	0.926106		5.96125	0.920225		5.96125	0.92531		5.96125	0.911247
6.03576	0.905561		6.03576	0.91127		6.03576	0.9107		6.03576	0.914582		6.03576	0.927074		6.03576	0.916683		6.03576	0.917533		6.03576	0.914599		6.03576	0.921302		6.03576	0.922248		6.03576	0.921439		6.03576	0.924671		6.03576	0.923446		6.03576	0.927443		6.03576	0.920928		6.03576	0.924552		6.03576	0.912092
6.11028	0.903927		6.11028	0.911184		6.11028	0.910862		6.11028	0.914454		6.11028	0.92709		6.11028	0.91577		6.11028	0.917174		6.11028	0.91393		6.11028	0.920368		6.11028	0.921705		6.11028	0.92086		6.11028	0.924842		6.11028	0.921988		6.11028	0.927508		6.11028	0.920464		6.11028	0.923676		6.11028	0.911552
6.18479	0.904967		6.18479	0.910824		6.18479	0.909199		6.18479	0.914358		6.18479	0.928375		6.18479	0.916384		6.18479	0.916462		6.18479	0.913615		6.18479	0.918904		6.18479	0.921685		6.18479	0.920745		6.18479	0.924192		6.18479	0.922114		6.18479	0.925791		6.18479	0.92034		6.18479	0.923416		6.18479	0.910504
6.25931	0.903965		6.25931	0.910375		6.25931	0.909124		6.25931	0.913199		6.25931	0.92765		6.25931	0.91552		6.25931	0.916157		6.25931	0.914287		6.25931	0.919355		6.25931	0.922028		6.25931	0.919905		6.25931	0.924142		6.25931	0.922009		6.25931	0.927165		6.25931	0.919025		6.25931	0.922569		6.25931	0.911268
6.33383	0.902978		6.33383	0.909607		6.33383	0.909064		6.33383	0.913381		6.33383	0.92794		6.33383	0.916065		6.33383	0.915847		6.33383	0.913228		6.33383	0.918914		6.33383	0.920468		6.33383	0.918276		6.33383	0.92374		6.33383	0.921926		6.33383	0.925638		6.33383	0.918083		6.33383	0.923053		6.33383	0.910609
6.40834	0.903838		6.40834	0.909653		6.40834	0.908875		6.40834	0.912684		6.40834	0.927215		6.40834	0.915238		6.40834	0.91604		6.40834	0.913218		6.40834	0.919322		6.40834	0.920386		6.40834	0.918721		6.40834	0.923501		6.40834	0.922124		6.40834	0.925754		6.40834	0.918828		6.40834	0.922087		6.40834	0.909964
6.48286	0.90189		6.48286	0.90821		6.48286	0.909001		6.48286	0.911579		6.48286	0.927197		6.48286	0.915506		6.48286	0.915136		6.48286	0.912956		6.48286	0.91958		6.48286	0.920681		6.48286	0.91882		6.48286	0.922944		6.48286	0.920851		6.48286	0.924998		6.48286	0.918355		6.48286	0.921898		6.48286	0.909936
6.55737	0.902023		6.55737	0.909066		6.55737	0.908449		6.55737	0.912821		6.55737	0.926793		6.55737	0.914192		6.55737	0.915473		6.55737	0.91185		6.55737	0.919157		6.55737	0.920316		6.55737	0.917658		6.55737	0.923043		6.55737	0.921008		6.55737	0.924692		6.55737	0.918003		6.55737	0.921285		6.55737	0.909149
6.63189	0.90162		6.63189	0.908628		6.63189	0.908599		6.63189	0.911178		6.63189	0.926398		6.63189	0.914173		6.63189	0.914838		6.63189	0.912559		6.63189	0.917721		6.63189	0.918895		6.63189	0.917769		6.63189	0.922938		6.63189	0.920437		6.63189	0.924914		6.63189	0.917126		6.63189	0.919888		6.63189	0.909528
6.7064	0.901385		6.7064	0.908793		6.7064	0.907289		6.7064	0.910675		6.7064	0.92743		6.7064	0.913277		6.7064	0.914014		6.7064	0.911344		6.7064	0.917774		6.7064	0.918708		6.7064	0.917077		6.7064	0.923325		6.7064	0.919164		6.7064	0.923727		6.7064	0.915766		6.7064	0.920158		6.7064	0.908853
6.78092	0.900863		6.78092	0.908525		6.78092	0.906623		6.78092	0.910488		6.78092	0.926211		6.78092	0.913554		6.78092	0.914196		6.78092	0.911152		6.78092	0.917648		6.78092	0.918332		6.78092	0.916585		6.78092	0.922624		6.78092	0.919597		6.78092	0.923281		6.78092	0.916508		6.78092	0.920254		6.78092	0.908315
6.85544	0.901238		6.85544	0.907971		6.85544	0.9072		6.85544	0.910955		6.85544	0.926542		6.85544	0.912676		6.85544	0.913779		6.85544	0.911077		6.85544	0.917473		6.85544	0.918451		6.85544	0.916226		6.85544	0.920308		6.85544	0.919485		6.85544	0.923194		6.85544	0.916349		6.85544	0.919513		6.85544	0.908362
6.92995	0.900491		6.92995	0.907606		6.92995	0.907725		6.92995	0.909985		6.92995	0.92744		6.92995	0.914225		6.92995	0.914034		6.92995	0.910567		6.92995	0.916961		6.92995	0.91789		6.92995	0.915682		6.92995	0.921044		6.92995	0.918939		6.92995	0.921979		6.92995	0.91532		6.92995	0.918986		6.92995	0.907956
7.00447	0.899555		7.00447	0.907968		7.00447	0.906023		7.00447	0.909953		7.00447	0.926675		7.00447	0.913139		7.00447	0.91351		7.00447	0.91034		7.00447	0.917169		7.00447	0.91733		7.00447	0.91566		7.00447	0.920831		7.00447	0.918868		7.00447	0.922023		7.00447	0.915554		7.00447	0.918701		7.00447	0.906816
7.07898	0.898612		7.07898	0.907196		7.07898	0.906171		7.07898	0.908438		7.07898	0.927901		7.07898	0.912231		7.07898	0.913275		7.07898	0.909746		7.07898	0.916305		7.07898	0.917392		7.07898	0.915773		7.07898	0.920406		7.07898	0.917626		7.07898	0.923003		7.07898	0.914966		7.07898	0.91743		7.07898	0.906954
7.1535	0.899089		7.1535	0.906147		7.1535	0.905408		7.1535	0.909131		7.1535	0.926534		7.1535	0.911358		7.1535	0.912768		7.1535	0.909694		7.1535	0.91625		7.1535	0.917248		7.1535	0.915606		7.1535	0.919251		7.1535	0.916863		7.1535	0.922176		7.1535	0.913701		7.1535	0.917343		7.1535	0.907278
7.22801	0.898852		7.22801	0.90651		7.22801	0.905987		7.22801	0.908141		7.22801	0.92753		7.22801	0.911907		7.22801	0.912528		7.22801	0.909739		7.22801	0.917139		7.22801	0.917938		7.22801	0.914572		7.22801	0.920559		7.22801	0.917286		7.22801	0.922397		7.22801	0.914986		7.22801	0.916967		7.22801	0.907106
7.30253	0.898395		7.30253	0.905289		7.30253	0.905006		7.30253	0.909337		7.30253	0.926575		7.30253	0.910715		7.30253	0.912603		7.30253	0.909509		7.30253	0.91551		7.30253	0.916393		7.30253	0.913297		7.30253	0.918979		7.30253	0.916035		7.30253	0.921898		7.30253	0.913751		7.30253	0.916974		7.30253	0.905552
7.37704	0.897437		7.37704	0.905274		7.37704	0.905062		7.37704	0.908563		7.37704	0.926695		7.37704	0.911776		7.37704	0.911576		7.37704	0.909314		7.37704	0.91546		7.37704	0.915451		7.37704	0.912839		7.37704	0.919829		7.37704	0.917051		7.37704	0.921068		7.37704	0.913169		7.37704	0.917057		7.37704	0.906113
7.45156	0.897014		7.45156	0.905562		7.45156	0.90504		7.45156	0.907999		7.45156	0.927115		7.45156	0.911356		7.45156	0.912453		7.45156	0.909225		7.45156	0.915191		7.45156	0.915148		7.45156	0.913423		7.45156	0.918826		7.45156	0.916387		7.45156	0.920765		7.45156	0.913282		7.45156	0.917125		7.45156	0.905419
7.52608	0.896331		7.52608	0.905401		7.52608	0.904019		7.52608	0.909153		7.52608	0.927609		7.52608	0.910896		7.52608	0.911656		7.52608	0.907857		7.52608	0.914953		7.52608	0.915323		7.52608	0.911956		7.52608	0.919745		7.52608	0.916727		7.52608	0.920384		7.52608	0.912011		7.52608	0.915761		7.52608	0.905636
7.60059	0.897435		7.60059	0.904412		7.60059	0.904254		7.60059	0.907923		7.60059	0.927417		7.60059	0.911126		7.60059	0.910807		7.60059	0.906776		7.60059	0.914667		7.60059	0.915306		7.60059	0.911446		7.60059	0.918156		7.60059	0.917107		7.60059	0.919831		7.60059	0.911662		7.60059	0.91639		7.60059	0.904968
7.67511	0.896667		7.67511	0.905588		7.67511	0.903946		7.67511	0.907203		7.67511	0.927246		7.67511	0.910424		7.67511	0.91045		7.67511	0.908049		7.67511	0.914312		7.67511	0.914927		7.67511	0.911998		7.67511	0.91709		7.67511	0.916288		7.67511	0.919853		7.67511	0.911609		7.67511	0.915488		7.67511	0.905153
7.74962	0.896002		7.74962	0.904436		7.74962	0.903394		7.74962	0.908097		7.74962	0.926439		7.74962	0.910312		7.74962	0.910792		7.74962	0.90747		7.74962	0.913588		7.74962	0.913852		7.74962	0.911877		7.74962	0.917548		7.74962	0.915911		7.74962	0.919266		7.74962	0.912558		7.74962	0.91351		7.74962	0.905006
7.82414	0.895737		7.82414	0.903446		7.82414	0.903825		7.82414	0.906906		7.82414	0.927371		7.82414	0.909909		7.82414	0.910832		7.82414	0.907909		7.82414	0.914176		7.82414	0.913741		7.82414	0.911742		7.82414	0.917031		7.82414	0.915194		7.82414	0.921005		7.82414	0.910457		7.82414	0.914961		7.82414	0.903756
7.89865	0.896425		7.89865	0.903683		7.89865	0.902561		7.89865	0.907576		7.89865	0.926355		7.89865	0.90979		7.89865	0.909426		7.89865	0.907497		7.89865	0.913558		7.89865	0.913133		7.89865	0.911692		7.89865	0.917509		7.89865	0.914981		7.89865	0.920471		7.89865	0.910903		7.89865	0.913953		7.89865	0.90488
7.97317	0.894705		7.97317	0.9032		7.97317	0.902314		7.97317	0.906228		7.97317	0.926803		7.97317	0.908883		7.97317	0.910378		7.97317	0.906928		7.97317	0.913565		7.97317	0.913427		7.97317	0.910036		7.97317	0.916881		7.97317	0.914128		7.97317	0.918411		7.97317	0.910965		7.97317	0.914615		7.97317	0.904158
8.04768	0.89601		8.04768	0.903261		8.04768	0.902929		8.04768	0.90562		8.04768	0.926191		8.04768	0.908507		8.04768	0.909396		8.04768	0.906471		8.04768	0.913874		8.04768	0.914517		8.04768	0.909888		8.04768	0.917186		8.04768	0.913702		8.04768	0.91812		8.04768	0.911426		8.04768	0.913957		8.04768	0.903838
8.1222	0.89566		8.1222	0.903151		8.1222	0.901835		8.1222	0.906481		8.1222	0.927448		8.1222	0.909355		8.1222	0.909046		8.1222	0.906941		8.1222	0.913677		8.1222	0.912536		8.1222	0.908768		8.1222	0.916213		8.1222	0.913569		8.1222	0.918236		8.1222	0.911048		8.1222	0.914637		8.1222	0.903675
8.19672	0.894761		8.19672	0.902436		8.19672	0.90236		8.19672	0.906194		8.19672	0.926831		8.19672	0.909078		8.19672	0.909596		8.19672	0.906104		8.19672	0.913107		8.19672	0.912923		8.19672	0.9096		8.19672	0.915453		8.19672	0.913511		8.19672	0.917874		8.19672	0.909246		8.19672	0.912836		8.19672	0.903261
8.27123	0.894613		8.27123	0.902344		8.27123	0.901874		8.27123	0.905487		8.27123	0.92733		8.27123	0.908173		8.27123	0.908961		8.27123	0.906174		8.27123	0.912385		8.27123	0.911616		8.27123	0.908951		8.27123	0.916028		8.27123	0.914119		8.27123	0.918464		8.27123	0.909201		8.27123	0.911713		8.27123	0.903453
8.34575	0.893603		8.34575	0.902808		8.34575	0.901213		8.34575	0.905845		8.34575	0.926547		8.34575	0.907649		8.34575	0.908402		8.34575	0.905772		8.34575	0.91274		8.34575	0.911953		8.34575	0.909283		8.34575	0.916402		8.34575	0.910974		8.34575	0.917952		8.34575	0.909417		8.34575	0.913344		8.34575	0.903002
8.42026	0.894037		8.42026	0.901314		8.42026	0.900719		8.42026	0.905482		8.42026	0.927054		8.42026	0.90844		8.42026	0.908447		8.42026	0.90577		8.42026	0.912213		8.42026	0.911814		8.42026	0.908006		8.42026	0.91586		8.42026	0.912432		8.42026	0.91847		8.42026	0.907437		8.42026	0.911979		8.42026	0.901988
8.49478	0.892823		8.49478	0.901647		8.49478	0.900259		8.49478	0.905887		8.49478	0.927543		8.49478	0.908042		8.49478	0.908609		8.49478	0.905438		8.49478	0.912618		8.49478	0.911987		8.49478	0.908106		8.49478	0.914026		8.49478	0.912676		8.49478	0.916965		8.49478	0.908861		8.49478	0.912114		8.49478	0.90296
8.56929	0.892744		8.56929	0.901031		8.56929	0.900559		8.56929	0.904696		8.56929	0.926941		8.56929	0.907117		8.56929	0.90813		8.56929	0.904734		8.56929	0.911772		8.56929	0.911358		8.56929	0.908119		8.56929	0.913846		8.56929	0.911802		8.56929	0.91615		8.56929	0.907603		8.56929	0.91128		8.56929	0.902553
8.64381	0.891684		8.64381	0.901369		8.64381	0.899743		8.64381	0.905227		8.64381	0.926611		8.64381	0.906749		8.64381	0.908252		8.64381	0.90426		8.64381	0.911565		8.64381	0.910945		8.64381	0.908003		8.64381	0.914115		8.64381	0.912219		8.64381	0.916144		8.64381	0.908403		8.64381	0.911623		8.64381	0.902217
8.71833	0.892941		8.71833	0.901321		8.71833	0.899949		8.71833	0.904606		8.71833	0.927794		8.71833	0.906368		8.71833	0.906748		8.71833	0.90376		8.71833	0.911684		8.71833	0.910079		8.71833	0.906866		8.71833	0.913783		8.71833	0.911839		8.71833	0.916525		8.71833	0.907488		8.71833	0.911318		8.71833	0.902855
8.79284	0.892683		8.79284	0.901739		8.79284	0.899158		8.79284	0.904262		8.79284	0.92775		8.79284	0.907325		8.79284	0.907078		8.79284	0.904422		8.79284	0.910952		8.79284	0.909236		8.79284	0.907326		8.79284	0.914139		8.79284	0.91212		8.79284	0.916519		8.79284	0.907343		8.79284	0.910949		8.79284	0.902972
8.86736	0.891694		8.86736	0.899915		8.86736	0.899371		8.86736	0.90367		8.86736	0.927952		8.86736	0.906897		8.86736	0.90743		8.86736	0.904859		8.86736	0.911514		8.86736	0.910617		8.86736	0.906189		8.86736	0.913191		8.86736	0.910177		8.86736	0.916344		8.86736	0.907517		8.86736	0.910329		8.86736	0.901661
8.94187	0.891439		8.94187	0.900188		8.94187	0.89961		8.94187	0.903655		8.94187	0.927914		8.94187	0.90658		8.94187	0.90815		8.94187	0.904432		8.94187	0.909551		8.94187	0.908862		8.94187	0.905431		8.94187	0.913642		8.94187	0.910251		8.94187	0.91601		8.94187	0.906888		8.94187	0.910573		8.94187	0.901453
9.01639	0.890557		9.01639	0.900395		9.01639	0.900317		9.01639	0.903348		9.01639	0.92702		9.01639	0.90641		9.01639	0.907423		9.01639	0.903473		9.01639	0.911402		9.01639	0.908259		9.01639	0.906295		9.01639	0.912598		9.01639	0.909328		9.01639	0.914836		9.01639	0.906885		9.01639	0.910567		9.01639	0.901797
9.0909	0.890468		9.0909	0.899858		9.0909	0.898306		9.0909	0.903415		9.0909	0.92701		9.0909	0.906177		9.0909	0.906851		9.0909	0.903456		9.0909	0.91003		9.0909	0.909708		9.0909	0.904644		9.0909	0.912053		9.0909	0.909053		9.0909	0.91615		9.0909	0.906592		9.0909	0.910179		9.0909	0.900615
9.16542	0.891083		9.16542	0.899641		9.16542	0.898785		9.16542	0.902973		9.16542	0.927264		9.16542	0.905762		9.16542	0.906099		9.16542	0.903953		9.16542	0.909802		9.16542	0.908814		9.16542	0.90454		9.16542	0.910724		9.16542	0.909022		9.16542	0.915451		9.16542	0.90586		9.16542	0.908705		9.16542	0.899515
9.23993	0.891052		9.23993	0.899597		9.23993	0.898683		9.23993	0.902985		9.23993	0.928339		9.23993	0.906469		9.23993	0.907383		9.23993	0.903014		9.23993	0.909797		9.23993	0.908024		9.23993	0.904885		9.23993	0.913146		9.23993	0.909454		9.23993	0.915148		9.23993	0.906031		9.23993	0.909177		9.23993	0.899996
9.31445	0.889647		9.31445	0.900063		9.31445	0.8984		9.31445	0.902798		9.31445	0.927973		9.31445	0.905116		9.31445	0.906409		9.31445	0.903131		9.31445	0.909683		9.31445	0.908276		9.31445	0.904496		9.31445	0.911152		9.31445	0.909516		9.31445	0.914889		9.31445	0.904997		9.31445	0.909347		9.31445	0.900603
9.38897	0.890975		9.38897	0.899286		9.38897	0.898095		9.38897	0.903211		9.38897	0.927771		9.38897	0.905789		9.38897	0.906169		9.38897	0.903146		9.38897	0.910498		9.38897	0.907894		9.38897	0.90486		9.38897	0.911996		9.38897	0.909028		9.38897	0.913281		9.38897	0.905614		9.38897	0.909832		9.38897	0.899506
9.46348	0.890162		9.46348	0.899759		9.46348	0.8974		9.46348	0.902828		9.46348	0.928019		9.46348	0.90525		9.46348	0.906319		9.46348	0.903012		9.46348	0.908953		9.46348	0.907501		9.46348	0.903452		9.46348	0.912092		9.46348	0.908008		9.46348	0.913188		9.46348	0.904385		9.46348	0.908574		9.46348	0.900054
9.538	0.889877		9.538	0.898406		9.538	0.897485		9.538	0.902334		9.538	0.927576		9.538	0.905223		9.538	0.905152		9.538	0.903131		9.538	0.909579		9.538	0.90867		9.538	0.902734		9.538	0.911799		9.538	0.908864		9.538	0.913537		9.538	0.90445		9.538	0.90771		9.538	0.899478
9.61251	0.888605		9.61251	0.898967		9.61251	0.897545		9.61251	0.901929		9.61251	0.92942		9.61251	0.905285		9.61251	0.905464		9.61251	0.902353		9.61251	0.909103		9.61251	0.907238		9.61251	0.903568		9.61251	0.911335		9.61251	0.907777		9.61251	0.913253		9.61251	0.90414		9.61251	0.908994		9.61251	0.898644
9.68703	0.88926		9.68703	0.897984		9.68703	0.896086		9.68703	0.901509		9.68703	0.928037		9.68703	0.906017		9.68703	0.905889		9.68703	0.902116		9.68703	0.909217		9.68703	0.907798		9.68703	0.903081		9.68703	0.91117		9.68703	0.907341		9.68703	0.913184		9.68703	0.903227		9.68703	0.906895		9.68703	0.898083
9.76154	0.889464		9.76154	0.897945		9.76154	0.896403		9.76154	0.901711		9.76154	0.928257		9.76154	0.904612		9.76154	0.905869		9.76154	0.901551		9.76154	0.908467		9.76154	0.906745		9.76154	0.902163		9.76154	0.910518		9.76154	0.908011		9.76154	0.913231		9.76154	0.903502		9.76154	0.907941		9.76154	0.898429
9.83606	0.888916		9.83606	0.898057		9.83606	0.896173		9.83606	0.900868		9.83606	0.928518		9.83606	0.904107		9.83606	0.905842		9.83606	0.901184		9.83606	0.91002		9.83606	0.906827		9.83606	0.902364		9.83606	0.909761		9.83606	0.906776		9.83606	0.914424		9.83606	0.903457		9.83606	0.907739		9.83606	0.899611
9.91057	0.888707		9.91057	0.898992		9.91057	0.89617		9.91057	0.901082		9.91057	0.929074		9.91057	0.904051		9.91057	0.904513		9.91057	0.902106		9.91057	0.909075		9.91057	0.905707		9.91057	0.901348		9.91057	0.911323		9.91057	0.906297		9.91057	0.912704		9.91057	0.904152		9.91057	0.907412		9.91057	0.898849
9.98509	0.888592		9.98509	0.897879		9.98509	0.897405		9.98509	0.900689		9.98509	0.928664		9.98509	0.903823		9.98509	0.905669		9.98509	0.901883		9.98509	0.909402		9.98509	0.905973		9.98509	0.901417		9.98509	0.910195		9.98509	0.907245		9.98509	0.912126		9.98509	0.902964		9.98509	0.90693		9.98509	0.897717
10.0596	0.88901		10.0596	0.897381		10.0596	0.896296		10.0596	0.90134		10.0596	0.929146		10.0596	0.903657		10.0596	0.904653		10.0596	0.901606		10.0596	0.908004		10.0596	0.905432		10.0596	0.901045		10.0596	0.91032		10.0596	0.906498		10.0596	0.912869		10.0596	0.901679		10.0596	0.907993		10.0596	0.898499
10.1341	0.888256		10.1341	0.897337		10.1341	0.895679		10.1341	0.900611		10.1341	0.929765		10.1341	0.9043		10.1341	0.903913		10.1341	0.900755		10.1341	0.908399		10.1341	0.905712		10.1341	0.902163		10.1341	0.908767		10.1341	0.90575		10.1341	0.912675		10.1341	0.902432		10.1341	0.906673		10.1341	0.898723
10.2086	0.887364		10.2086	0.896695		10.2086	0.895081		10.2086	0.900372		10.2086	0.928677		10.2086	0.902955		10.2086	0.903976		10.2086	0.902011		10.2086	0.908004		10.2086	0.905398		10.2086	0.901161		10.2086	0.908483		10.2086	0.905515		10.2086	0.91222		10.2086	0.903165		10.2086	0.907527		10.2086	0.897282
10.2832	0.887578		10.2832	0.896761		10.2832	0.895981		10.2832	0.899931		10.2832	0.930134		10.2832	0.903291		10.2832	0.904258		10.2832	0.900258		10.2832	0.907859		10.2832	0.904402		10.2832	0.900371		10.2832	0.908779		10.2832	0.905732		10.2832	0.911976		10.2832	0.902462		10.2832	0.905649		10.2832	0.897717
10.3577	0.886823		10.3577	0.895714		10.3577	0.895207		10.3577	0.900947		10.3577	0.928744		10.3577	0.902332		10.3577	0.904623		10.3577	0.900962		10.3577	0.907697		10.3577	0.903842		10.3577	0.900738		10.3577	0.909749		10.3577	0.90541		10.3577	0.912448		10.3577	0.902308		10.3577	0.906773		10.3577	0.897007
10.4322	0.886961		10.4322	0.896763		10.4322	0.895725		10.4322	0.899906		10.4322	0.929059		10.4322	0.903264		10.4322	0.904096		10.4322	0.900303		10.4322	0.906403		10.4322	0.905217		10.4322	0.900383		10.4322	0.90868		10.4322	0.905874		10.4322	0.91094		10.4322	0.903236		10.4322	0.906259		10.4322	0.895474
10.5067	0.887343		10.5067	0.896367		10.5067	0.895403		10.5067	0.899088		10.5067	0.92998		10.5067	0.902411		10.5067	0.903636		10.5067	0.90071		10.5067	0.906626		10.5067	0.903244		10.5067	0.900029		10.5067	0.908932		10.5067	0.904993		10.5067	0.912129		10.5067	0.901227		10.5067	0.906956		10.5067	0.896056
10.5812	0.887478		10.5812	0.896568		10.5812	0.895679		10.5812	0.899602		10.5812	0.930992		10.5812	0.90247		10.5812	0.904388		10.5812	0.899427		10.5812	0.906639		10.5812	0.905237		10.5812	0.900081		10.5812	0.908674		10.5812	0.90541		10.5812	0.9097		10.5812	0.902296		10.5812	0.906766		10.5812	0.895941
10.6557	0.887285		10.6557	0.896497		10.6557	0.895415		10.6557	0.899378		10.6557	0.930295		10.6557	0.903237		10.6557	0.904118		10.6557	0.899792		10.6557	0.906525		10.6557	0.904037		10.6557	0.899788		10.6557	0.908231		10.6557	0.905367		10.6557	0.910921		10.6557	0.901102		10.6557	0.905666		10.6557	0.895395
10.7302	0.88575		10.7302	0.896807		10.7302	0.895328		10.7302	0.899606		10.7302	0.929809		10.7302	0.90227		10.7302	0.903411		10.7302	0.900665		10.7302	0.90731		10.7302	0.904645		10.7302	0.898724		10.7302	0.908088		10.7302	0.904901		10.7302	0.910665		10.7302	0.901924		10.7302	0.905142		10.7302	0.895953
10.8048	0.88691		10.8048	0.896165		10.8048	0.894301		10.8048	0.900274		10.8048	0.930027		10.8048	0.902342		10.8048	0.903321		10.8048	0.899984		10.8048	0.906657		10.8048	0.903343		10.8048	0.898658		10.8048	0.907821		10.8048	0.904446		10.8048	0.911289		10.8048	0.899315		10.8048	0.905778		10.8048	0.895332
10.8793	0.885832		10.8793	0.895696		10.8793	0.894691		10.8793	0.899803		10.8793	0.931481		10.8793	0.901419		10.8793	0.902832		10.8793	0.89931		10.8793	0.906677		10.8793	0.903556		10.8793	0.898016		10.8793	0.907112		10.8793	0.905311		10.8793	0.910303		10.8793	0.901203		10.8793	0.905589		10.8793	0.896149
10.9538	0.886301		10.9538	0.896139		10.9538	0.894251		10.9538	0.898983		10.9538	0.930687		10.9538	0.901338		10.9538	0.902857		10.9538	0.899894		10.9538	0.906206		10.9538	0.903394		10.9538	0.897915		10.9538	0.906807		10.9538	0.904539		10.9538	0.910912		10.9538	0.900325		10.9538	0.904693		10.9538	0.895572
11.0283	0.887285		11.0283	0.896686		11.0283	0.894335		11.0283	0.899245		11.0283	0.931494		11.0283	0.901696		11.0283	0.902812		11.0283	0.898738		11.0283	0.906147		11.0283	0.902659		11.0283	0.897797		11.0283	0.907597		11.0283	0.904233		11.0283	0.910478		11.0283	0.901114		11.0283	0.904805		11.0283	0.895846
11.1028	0.886859		11.1028	0.895628		11.1028	0.893181		11.1028	0.899683		11.1028	0.930923		11.1028	0.902668		11.1028	0.902799		11.1028	0.899297		11.1028	0.907439		11.1028	0.902956		11.1028	0.89741		11.1028	0.906112		11.1028	0.903223		11.1028	0.9095		11.1028	0.900645		11.1028	0.904629		11.1028	0.89451
11.1773	0.886767		11.1773	0.894619		11.1773	0.893638		11.1773	0.897841		11.1773	0.930672		11.1773	0.901926		11.1773	0.902552		11.1773	0.898074		11.1773	0.905436		11.1773	0.902854		11.1773	0.897149		11.1773	0.906008		11.1773	0.902908		11.1773	0.908782		11.1773	0.900225		11.1773	0.905264		11.1773	0.894799
11.2519	0.884947		11.2519	0.894949		11.2519	0.893236		11.2519	0.898005		11.2519	0.930861		11.2519	0.901859		11.2519	0.902837		11.2519	0.898691		11.2519	0.90516		11.2519	0.902209		11.2519	0.897147		11.2519	0.906953		11.2519	0.903649		11.2519	0.910084		11.2519	0.899011		11.2519	0.903874		11.2519	0.895582
11.3264	0.885301		11.3264	0.895501		11.3264	0.893989		11.3264	0.898335		11.3264	0.931437		11.3264	0.901298		11.3264	0.903097		11.3264	0.898024		11.3264	0.90541		11.3264	0.901722		11.3264	0.896805		11.3264	0.905999		11.3264	0.903424		11.3264	0.909482		11.3264	0.898901		11.3264	0.902902		11.3264	0.895056
11.4009	0.885123		11.4009	0.895012		11.4009	0.89297		11.4009	0.897932		11.4009	0.931535		11.4009	0.900687		11.4009	0.902515		11.4009	0.899038		11.4009	0.906163		11.4009	0.901597		11.4009	0.89771		11.4009	0.906223		11.4009	0.903291		11.4009	0.909207		11.4009	0.899409		11.4009	0.90415		11.4009	0.894851
11.4754	0.885092		11.4754	0.895298		11.4754	0.892682		11.4754	0.897868		11.4754	0.93177		11.4754	0.901014		11.4754	0.901623		11.4754	0.898708		11.4754	0.906206		11.4754	0.901201		11.4754	0.897021		11.4754	0.906088		11.4754	0.903313		11.4754	0.910515		11.4754	0.898996		11.4754	0.904526		11.4754	0.894531
11.5499	0.885406		11.5499	0.894311		11.5499	0.893212		11.5499	0.897794		11.5499	0.930487		11.5499	0.901165		11.5499	0.901653		11.5499	0.898995		11.5499	0.906299		11.5499	0.902288		11.5499	0.896093		11.5499	0.905786		11.5499	0.902407		11.5499	0.908854		11.5499	0.899409		11.5499	0.902982		11.5499	0.894771
11.6244	0.88483		11.6244	0.894557		11.6244	0.893345		11.6244	0.896476		11.6244	0.931652		11.6244	0.901496		11.6244	0.90207		11.6244	0.898641		11.6244	0.905352		11.6244	0.902107		11.6244	0.895707		11.6244	0.906352		11.6244	0.903069		11.6244	0.90822		11.6244	0.898319		11.6244	0.904324		11.6244	0.893517
11.6989	0.88521		11.6989	0.894676		11.6989	0.892372		11.6989	0.898595		11.6989	0.931217		11.6989	0.900408		11.6989	0.9019		11.6989	0.897765		11.6989	0.904899		11.6989	0.901187		11.6989	0.8958		11.6989	0.905517		11.6989	0.902652		11.6989	0.908167		11.6989	0.898502		11.6989	0.903531		11.6989	0.893571
11.7735	0.885661		11.7735	0.894839		11.7735	0.893122		11.7735	0.897446		11.7735	0.931583		11.7735	0.900353		11.7735	0.901243		11.7735	0.898389		11.7735	0.904848		11.7735	0.90147		11.7735	0.895429		11.7735	0.905478		11.7735	0.902587		11.7735	0.908211		11.7735	0.899421		11.7735	0.903056		11.7735	0.894568
11.848	0.884154		11.848	0.894847		11.848	0.89158		11.848	0.897566		11.848	0.931878		11.848	0.899893		11.848	0.901356		11.848	0.898391		11.848	0.905459		11.848	0.901096		11.848	0.895166		11.848	0.90528		11.848	0.902034		11.848	0.91039		11.848	0.898819		11.848	0.902825		11.848	0.893052
11.9225	0.885192		11.9225	0.894883		11.9225	0.892922		11.9225	0.897809		11.9225	0.931727		11.9225	0.900057		11.9225	0.90184		11.9225	0.898207		11.9225	0.904732		11.9225	0.900553		11.9225	0.895978		11.9225	0.905553		11.9225	0.903167		11.9225	0.909148		11.9225	0.898361		11.9225	0.902607		11.9225	0.893821
11.997	0.884318		11.997	0.894524		11.997	0.892624		11.997	0.896996		11.997	0.932375		11.997	0.900915		11.997	0.900799		11.997	0.897565		11.997	0.904777		11.997	0.901484		11.997	0.894075		11.997	0.904861		11.997	0.902645		11.997	0.908583		11.997	0.898624		11.997	0.903586		11.997	0.892938
12.0715	0.885146		12.0715	0.894262		12.0715	0.891641		12.0715	0.897846		12.0715	0.931171		12.0715	0.900724		12.0715	0.901785		12.0715	0.897687		12.0715	0.906626		12.0715	0.901215		12.0715	0.89472		12.0715	0.904933		12.0715	0.901892		12.0715	0.908907		12.0715	0.897619		12.0715	0.902668		12.0715	0.891763
12.146	0.884098		12.146	0.893866		12.146	0.892803		12.146	0.897586		12.146	0.931609		12.146	0.901748		12.146	0.900611		12.146	0.898384		12.146	0.905552		12.146	0.901524		12.146	0.894915		12.146	0.90561		12.146	0.902031		12.146	0.907933		12.146	0.898313		12.146	0.902738		12.146	0.893125
12.2206	0.884634		12.2206	0.894084		12.2206	0.89229		12.2206	0.896311		12.2206	0.932746		12.2206	0.900252		12.2206	0.901888		12.2206	0.897388		12.2206	0.905279		12.2206	0.900355		12.2206	0.89475		12.2206	0.904843		12.2206	0.90103		12.2206	0.907243		12.2206	0.897312		12.2206	0.902687		12.2206	0.892894
12.2951	0.883757		12.2951	0.893114		12.2951	0.891099		12.2951	0.896184		12.2951	0.933209		12.2951	0.900247		12.2951	0.901508		12.2951	0.897026		12.2951	0.904889		12.2951	0.90059		12.2951	0.894863		12.2951	0.905499		12.2951	0.900891		12.2951	0.906844		12.2951	0.897941		12.2951	0.902302		12.2951	0.892093
12.3696	0.885164		12.3696	0.893959		12.3696	0.89159		12.3696	0.896194		12.3696	0.932111		12.3696	0.89998		12.3696	0.901081		12.3696	0.897667		12.3696	0.90536		12.3696	0.899863		12.3696	0.8944		12.3696	0.904107		12.3696	0.901091		12.3696	0.908839		12.3696	0.898296		12.3696	0.902806		12.3696	0.89216
12.4441	0.884162		12.4441	0.89395		12.4441	0.891711		12.4441	0.896309		12.4441	0.933739		12.4441	0.900433		12.4441	0.900392		12.4441	0.897198		12.4441	0.904099		12.4441	0.900318		12.4441	0.894587		12.4441	0.903688		12.4441	0.901617		12.4441	0.907952		12.4441	0.897391		12.4441	0.902469		12.4441	0.892361
12.5186	0.883188		12.5186	0.893354		12.5186	0.890593		12.5186	0.896577		12.5186	0.933207		12.5186	0.899053		12.5186	0.900531		12.5186	0.89736		12.5186	0.904934		12.5186	0.89986		12.5186	0.894255		12.5186	0.904903		12.5186	0.901614		12.5186	0.907836		12.5186	0.896762		12.5186	0.902375		12.5186	0.891927
12.5931	0.88326		12.5931	0.893308		12.5931	0.890343		12.5931	0.896925		12.5931	0.933944		12.5931	0.899594		12.5931	0.901163		12.5931	0.897822		12.5931	0.905086		12.5931	0.900182		12.5931	0.893051		12.5931	0.903455		12.5931	0.901159		12.5931	0.906878		12.5931	0.898414		12.5931	0.902106		12.5931	0.89244
12.6677	0.883336		12.6677	0.893156		12.6677	0.89113		12.6677	0.896049		12.6677	0.933701		12.6677	0.899955		12.6677	0.901088		12.6677	0.897548		12.6677	0.905056		12.6677	0.900584		12.6677	0.894201		12.6677	0.903892		12.6677	0.900637		12.6677	0.906915		12.6677	0.897465		12.6677	0.902244		12.6677	0.892356
12.7422	0.882931		12.7422	0.893303		12.7422	0.891641		12.7422	0.89668		12.7422	0.93452		12.7422	0.899364		12.7422	0.900554		12.7422	0.897046		12.7422	0.904696		12.7422	0.900629		12.7422	0.893519		12.7422	0.904945		12.7422	0.901511		12.7422	0.907943		12.7422	0.896801		12.7422	0.902469		12.7422	0.891791
12.8167	0.883451		12.8167	0.891755		12.8167	0.891258		12.8167	0.895833		12.8167	0.933931		12.8167	0.899958		12.8167	0.901685		12.8167	0.896349		12.8167	0.904185		12.8167	0.89909		12.8167	0.892525		12.8167	0.903485		12.8167	0.900189		12.8167	0.907777		12.8167	0.896384		12.8167	0.901737		12.8167	0.89195
12.8912	0.88273		12.8912	0.892918		12.8912	0.891331		12.8912	0.89581		12.8912	0.933842		12.8912	0.899391		12.8912	0.900397		12.8912	0.897248		12.8912	0.904658		12.8912	0.898614		12.8912	0.893155		12.8912	0.903398		12.8912	0.901033		12.8912	0.906497		12.8912	0.897128		12.8912	0.900828		12.8912	0.890782
12.9657	0.883415		12.9657	0.893013		12.9657	0.890745		12.9657	0.896014		12.9657	0.933936		12.9657	0.899233		12.9657	0.899797		12.9657	0.896784		12.9657	0.904772		12.9657	0.899178		12.9657	0.893293		12.9657	0.903649		12.9657	0.899951		12.9657	0.907199		12.9657	0.896514		12.9657	0.901101		12.9657	0.891357
13.0402	0.883433		13.0402	0.892351		13.0402	0.890873		13.0402	0.896309		13.0402	0.932866		13.0402	0.899945		13.0402	0.900107		13.0402	0.89583		13.0402	0.904605		13.0402	0.898264		13.0402	0.892077		13.0402	0.902575		13.0402	0.90048		13.0402	0.906428		13.0402	0.896425		13.0402	0.901881		13.0402	0.891361
13.1147	0.882607		13.1147	0.892188		13.1147	0.890089		13.1147	0.895386		13.1147	0.934932		13.1147	0.899013		13.1147	0.89922		13.1147	0.897016		13.1147	0.903868		13.1147	0.899155		13.1147	0.892586		13.1147	0.903293		13.1147	0.900094		13.1147	0.905183		13.1147	0.89602		13.1147	0.901419		13.1147	0.891425
13.1893	0.883561		13.1893	0.891865		13.1893	0.890254		13.1893	0.895742		13.1893	0.93473		13.1893	0.899797		13.1893	0.900394		13.1893	0.897013		13.1893	0.904018		13.1893	0.899687		13.1893	0.892188		13.1893	0.903182		13.1893	0.900263		13.1893	0.906244		13.1893	0.895778		13.1893	0.900356		13.1893	0.890647
13.2638	0.881983		13.2638	0.892258		13.2638	0.890343		13.2638	0.895457		13.2638	0.935368		13.2638	0.899354		13.2638	0.900084		13.2638	0.895645		13.2638	0.904529		13.2638	0.898691		13.2638	0.891892		13.2638	0.90297		13.2638	0.899908		13.2638	0.906706		13.2638	0.895985		13.2638	0.900417		13.2638	0.890434
13.3383	0.882462		13.3383	0.891574		13.3383	0.889816		13.3383	0.895639		13.3383	0.935944		13.3383	0.898899		13.3383	0.900314		13.3383	0.895673		13.3383	0.903643		13.3383	0.898844		13.3383	0.891393		13.3383	0.90399		13.3383	0.900699		13.3383	0.906609		13.3383	0.896053		13.3383	0.900681		13.3383	0.890348
13.4128	0.882903		13.4128	0.892454		13.4128	0.891016		13.4128	0.894998		13.4128	0.934776		13.4128	0.898494		13.4128	0.901061		13.4128	0.896389		13.4128	0.904197		13.4128	0.897904		13.4128	0.893189		13.4128	0.903613		13.4128	0.900118		13.4128	0.906753		13.4128	0.896679		13.4128	0.900437		13.4128	0.89067
13.4873	0.882304		13.4873	0.89232		13.4873	0.8896		13.4873	0.895199		13.4873	0.934574		13.4873	0.898746		13.4873	0.899727		13.4873	0.894695		13.4873	0.904175		13.4873	0.898569		13.4873	0.890994		13.4873	0.902629		13.4873	0.899324		13.4873	0.90611		13.4873	0.896109		13.4873	0.900937		13.4873	0.890103
13.5618	0.882125		13.5618	0.891713		13.5618	0.889164		13.5618	0.894539		13.5618	0.935306		13.5618	0.899028		13.5618	0.89981		13.5618	0.895304		13.5618	0.903802		13.5618	0.899138		13.5618	0.891685		13.5618	0.902856		13.5618	0.899432		13.5618	0.905389		13.5618	0.896351		13.5618	0.900344		13.5618	0.889981
13.6364	0.882847		13.6364	0.892395		13.6364	0.889837		13.6364	0.895516		13.6364	0.935703		13.6364	0.899166		13.6364	0.899832		13.6364	0.895638		13.6364	0.90438		13.6364	0.898561		13.6364	0.89171		13.6364	0.901572		13.6364	0.89954		13.6364	0.905982		13.6364	0.895362		13.6364	0.900273		13.6364	0.889729
13.7109	0.882003		13.7109	0.891953		13.7109	0.889716		13.7109	0.894924		13.7109	0.935793		13.7109	0.898056		13.7109	0.89917		13.7109	0.895878		13.7109	0.903949		13.7109	0.898617		13.7109	0.89105		13.7109	0.902237		13.7109	0.899238		13.7109	0.906406		13.7109	0.895843		13.7109	0.90045		13.7109	0.890488
13.7854	0.88264		13.7854	0.891766		13.7854	0.889934		13.7854	0.894521		13.7854	0.93482		13.7854	0.899156		13.7854	0.8989		13.7854	0.894802		13.7854	0.904197		13.7854	0.89787		13.7854	0.890573		13.7854	0.902721		13.7854	0.89845		13.7854	0.906272		13.7854	0.895344		13.7854	0.899602		13.7854	0.889871
13.8599	0.881582		13.8599	0.892221		13.8599	0.890062		13.8599	0.895133		13.8599	0.936763		13.8599	0.898462		13.8599	0.898498		13.8599	0.895573		13.8599	0.903544		13.8599	0.898538		13.8599	0.890194		13.8599	0.902207		13.8599	0.899334		13.8599	0.905735		13.8599	0.895666		13.8599	0.89999		13.8599	0.891058
13.9344	0.881848		13.9344	0.891796		13.9344	0.889314		13.9344	0.895042		13.9344	0.936781		13.9344	0.898805		13.9344	0.89915		13.9344	0.895631		13.9344	0.903833		13.9344	0.89783		13.9344	0.890228		13.9344	0.901387		13.9344	0.897993		13.9344	0.90635		13.9344	0.895063		13.9344	0.900742		13.9344	0.89021
14.0089	0.881368		14.0089	0.890732		14.0089	0.890072		14.0089	0.894728		14.0089	0.936587		14.0089	0.898607		14.0089	0.899418		14.0089	0.895663		14.0089	0.902802		14.0089	0.89875		14.0089	0.889896		14.0089	0.90188		14.0089	0.898916		14.0089	0.905785		14.0089	0.89626		14.0089	0.899814		14.0089	0.889278
14.0834	0.881511		14.0834	0.891649		14.0834	0.889145		14.0834	0.894136		14.0834	0.937132		14.0834	0.899015		14.0834	0.898688		14.0834	0.896072		14.0834	0.904294		14.0834	0.897822		14.0834	0.890627		14.0834	0.902078		14.0834	0.897582		14.0834	0.90478		14.0834	0.893917		14.0834	0.900052		14.0834	0.889577
14.158	0.881417		14.158	0.890963		14.158	0.889409		14.158	0.894516		14.158	0.937147		14.158	0.898724		14.158	0.898856		14.158	0.895598		14.158	0.903316		14.158	0.897839		14.158	0.889635		14.158	0.901749		14.158	0.897974		14.158	0.904627		14.158	0.895096		14.158	0.898915		14.158	0.88918
14.2325	0.882783		14.2325	0.891455		14.2325	0.88884		14.2325	0.893883		14.2325	0.93632		14.2325	0.897895		14.2325	0.898179		14.2325	0.895586		14.2325	0.902956		14.2325	0.898215		14.2325	0.889466		14.2325	0.902225		14.2325	0.898428		14.2325	0.905682		14.2325	0.89475		14.2325	0.899323		14.2325	0.889437
14.307	0.882694		14.307	0.890331		14.307	0.890062		14.307	0.894222		14.307	0.936697		14.307	0.898536		14.307	0.8996		14.307	0.894722		14.307	0.90442		14.307	0.897318		14.307	0.889645		14.307	0.902413		14.307	0.897678		14.307	0.905014		14.307	0.894416		14.307	0.900674		14.307	0.888531
14.3815	0.882541		14.3815	0.891132		14.3815	0.889895		14.3815	0.894651		14.3815	0.937191		14.3815	0.898412		14.3815	0.899705		14.3815	0.894687		14.3815	0.902311		14.3815	0.897678		14.3815	0.889202		14.3815	0.902551		14.3815	0.89701		14.3815	0.90434		14.3815	0.893875		14.3815	0.900376		14.3815	0.88797
14.456	0.881832		14.456	0.891323		14.456	0.889443		14.456	0.894244		14.456	0.938125		14.456	0.89792		14.456	0.899293		14.456	0.895144		14.456	0.904		14.456	0.898125		14.456	0.889074		14.456	0.901874		14.456	0.898249		14.456	0.905245		14.456	0.894951		14.456	0.899448		14.456	0.888024
14.5305	0.882115		14.5305	0.89113		14.5305	0.889227		14.5305	0.895307		14.5305	0.937434		14.5305	0.898251		14.5305	0.89917		14.5305	0.894535		14.5305	0.903374		14.5305	0.896362		14.5305	0.889529		14.5305	0.901057		14.5305	0.898314		14.5305	0.90424		14.5305	0.895173		14.5305	0.898405		14.5305	0.889096
14.6051	0.881855		14.6051	0.891829		14.6051	0.889104		14.6051	0.893483		14.6051	0.937616		14.6051	0.898239		14.6051	0.898271		14.6051	0.895641		14.6051	0.902992		14.6051	0.89703		14.6051	0.889293		14.6051	0.901518		14.6051	0.896763		14.6051	0.905298		14.6051	0.894641		14.6051	0.898809		14.6051	0.889248
14.6796	0.881442		14.6796	0.891638		14.6796	0.889762		14.6796	0.89421		14.6796	0.936989		14.6796	0.899634		14.6796	0.898721		14.6796	0.895191		14.6796	0.902685		14.6796	0.896333		14.6796	0.889362		14.6796	0.90153		14.6796	0.8974		14.6796	0.904184		14.6796	0.894121		14.6796	0.898726		14.6796	0.888033
14.7541	0.881394		14.7541	0.891084		14.7541	0.88891		14.7541	0.895113		14.7541	0.937516		14.7541	0.898565		14.7541	0.89908		14.7541	0.893876		14.7541	0.903541		14.7541	0.895827		14.7541	0.888557		14.7541	0.900327		14.7541	0.897057		14.7541	0.904499		14.7541	0.893669		14.7541	0.898915		14.7541	0.889005
14.8286	0.881282		14.8286	0.891818		14.8286	0.889121		14.8286	0.894114		14.8286	0.93918		14.8286	0.897821		14.8286	0.898915		14.8286	0.894997		14.8286	0.902493		14.8286	0.896588		14.8286	0.888461		14.8286	0.900869		14.8286	0.897557		14.8286	0.904259		14.8286	0.893456		14.8286	0.899849		14.8286	0.888057
14.9031	0.880828		14.9031	0.892087		14.9031	0.887995		14.9031	0.894426		14.9031	0.938335		14.9031	0.898516		14.9031	0.898818		14.9031	0.894363		14.9031	0.902693		14.9031	0.895465		14.9031	0.888474		14.9031	0.900381		14.9031	0.896905		14.9031	0.904106		14.9031	0.893583		14.9031	0.898392		14.9031	0.888692
14.9776	0.88147		14.9776	0.890659		14.9776	0.889661		14.9776	0.893826		14.9776	0.937918		14.9776	0.897957		14.9776	0.898264		14.9776	0.89439		14.9776	0.901865		14.9776	0.897369		14.9776	0.887824		14.9776	0.900842		14.9776	0.89769		14.9776	0.904327		14.9776	0.893672		14.9776	0.898456		14.9776	0.88822
15.0522	0.881641		15.0522	0.890716		15.0522	0.888542		15.0522	0.893704		15.0522	0.938046		15.0522	0.897739		15.0522	0.898771		15.0522	0.895703		15.0522	0.902994		15.0522	0.896206		15.0522	0.888747		15.0522	0.901375		15.0522	0.897715		15.0522	0.903325		15.0522	0.893855		15.0522	0.898241		15.0522	0.887491
15.1267	0.881004		15.1267	0.891244		15.1267	0.888988		15.1267	0.894158		15.1267	0.938868		15.1267	0.897927		15.1267	0.897262		15.1267	0.895985		15.1267	0.902749		15.1267	0.895948		15.1267	0.887428		15.1267	0.900558		15.1267	0.897282		15.1267	0.904209		15.1267	0.89428		15.1267	0.898819		15.1267	0.888208
15.2012	0.881147		15.2012	0.891112		15.2012	0.887741		15.2012	0.89362		15.2012	0.939365		15.2012	0.898046		15.2012	0.898726		15.2012	0.894839		15.2012	0.903534		15.2012	0.896166		15.2012	0.888646		15.2012	0.9008		15.2012	0.897434		15.2012	0.904252		15.2012	0.893908		15.2012	0.898199		15.2012	0.887505
15.2757	0.880805		15.2757	0.890358		15.2757	0.888421		15.2757	0.893846		15.2757	0.93907		15.2757	0.897675		15.2757	0.898651		15.2757	0.894243		15.2757	0.9034		15.2757	0.896271		15.2757	0.886891		15.2757	0.899672		15.2757	0.896374		15.2757	0.903915		15.2757	0.893137		15.2757	0.898633		15.2757	0.887459
15.3502	0.88092		15.3502	0.890589		15.3502	0.888116		15.3502	0.894168		15.3502	0.938407		15.3502	0.897819		15.3502	0.899113		15.3502	0.894377		15.3502	0.902374		15.3502	0.895631		15.3502	0.888166		15.3502	0.900157		15.3502	0.895623		15.3502	0.904677		15.3502	0.894785		15.3502	0.898058		15.3502	0.887349
15.4247	0.88106		15.4247	0.890974		15.4247	0.887203		15.4247	0.89349		15.4247	0.938108		15.4247	0.898187		15.4247	0.897826		15.4247	0.893546		15.4247	0.90323		15.4247	0.895815		15.4247	0.88775		15.4247	0.900938		15.4247	0.896547		15.4247	0.903946		15.4247	0.893943		15.4247	0.897949		15.4247	0.887592
15.4992	0.881738		15.4992	0.890477		15.4992	0.88799		15.4992	0.89349		15.4992	0.939285		15.4992	0.897772		15.4992	0.899008		15.4992	0.894809		15.4992	0.903101		15.4992	0.89562		15.4992	0.88744		15.4992	0.900935		15.4992	0.897474		15.4992	0.902669		15.4992	0.893946		15.4992	0.898703		15.4992	0.887881
15.5738	0.881753		15.5738	0.890004		15.5738	0.888165		15.5738	0.894465		15.5738	0.939319		15.5738	0.897687		15.5738	0.898156		15.5738	0.894497		15.5738	0.903536		15.5738	0.895699		15.5738	0.886106		15.5738	0.900079		15.5738	0.89697		15.5738	0.902913		15.5738	0.894265		15.5738	0.897747		15.5738	0.886648
15.6483	0.879594		15.6483	0.890158		15.6483	0.888336		15.6483	0.893824		15.6483	0.939649		15.6483	0.897556		15.6483	0.897337		15.6483	0.894575		15.6483	0.902161		15.6483	0.895476		15.6483	0.887496		15.6483	0.899396		15.6483	0.896874		15.6483	0.904621		15.6483	0.893872		15.6483	0.897548		15.6483	0.88676
15.7228	0.881506		15.7228	0.891271		15.7228	0.887998		15.7228	0.893723		15.7228	0.938845		15.7228	0.897539		15.7228	0.898641		15.7228	0.89455		15.7228	0.90191		15.7228	0.895544		15.7228	0.88667		15.7228	0.899824		15.7228	0.897406		15.7228	0.901983		15.7228	0.893013		15.7228	0.897188		15.7228	0.886314
15.7973	0.880573		15.7973	0.889828		15.7973	0.887412		15.7973	0.893787		15.7973	0.939534		15.7973	0.897406		15.7973	0.897444		15.7973	0.893883		15.7973	0.903698		15.7973	0.895394		15.7973	0.88804		15.7973	0.899708		15.7973	0.896006		15.7973	0.90335		15.7973	0.892951		15.7973	0.89853		15.7973	0.886807
15.8718	0.880344		15.8718	0.890703		15.8718	0.888758		15.8718	0.893903		15.8718	0.939995		15.8718	0.898415		15.8718	0.898438		15.8718	0.893861		15.8718	0.902303		15.8718	0.894477		15.8718	0.886928		15.8718	0.900294		15.8718	0.896201		15.8718	0.90237		15.8718	0.893391		15.8718	0.898325		15.8718	0.886464
15.9463	0.881269		15.9463	0.889907		15.9463	0.887915		15.9463	0.893495		15.9463	0.939982		15.9463	0.897846		15.9463	0.897489		15.9463	0.893983		15.9463	0.902556		15.9463	0.895496		15.9463	0.88775		15.9463	0.90054		15.9463	0.895561		15.9463	0.902747		15.9463	0.893273		15.9463	0.89802		15.9463	0.885854
16.0209	0.881088		16.0209	0.890424		16.0209	0.888271		16.0209	0.893144		16.0209	0.941109		16.0209	0.898471		16.0209	0.898181		16.0209	0.894173		16.0209	0.902835		16.0209	0.895139		16.0209	0.88681		16.0209	0.900058		16.0209	0.896189		16.0209	0.902854		16.0209	0.89254		16.0209	0.896835		16.0209	0.886732
16.0954	0.879928		16.0954	0.890173		16.0954	0.888063		16.0954	0.892668		16.0954	0.940302		16.0954	0.897566		16.0954	0.897582		16.0954	0.894026		16.0954	0.90249		16.0954	0.895346		16.0954	0.88666		16.0954	0.899241		16.0954	0.89604		16.0954	0.902794		16.0954	0.89259		16.0954	0.897914		16.0954	0.886263
16.1699	0.880856		16.1699	0.890074		16.1699	0.887475		16.1699	0.89366		16.1699	0.939529		16.1699	0.89773		16.1699	0.897382		16.1699	0.893786		16.1699	0.902361		16.1699	0.895391		16.1699	0.886074		16.1699	0.899166		16.1699	0.896726		16.1699	0.903756		16.1699	0.893166		16.1699	0.896931		16.1699	0.886487
16.2444	0.880874		16.2444	0.889476		16.2444	0.887479		16.2444	0.894465		16.2444	0.939721		16.2444	0.897265		16.2444	0.898496		16.2444	0.89286		16.2444	0.90262		16.2444	0.895496		16.2444	0.886515		16.2444	0.899411		16.2444	0.896321		16.2444	0.902245		16.2444	0.892185		16.2444	0.896357		16.2444	0.886382
16.3189	0.880099		16.3189	0.89014		16.3189	0.886569		16.3189	0.893033		16.3189	0.940176		16.3189	0.898051		16.3189	0.897302		16.3189	0.892865		16.3189	0.901883		16.3189	0.894621		16.3189	0.886633		16.3189	0.899851		16.3189	0.896887		16.3189	0.902982		16.3189	0.892561		16.3189	0.896533		16.3189	0.886494
16.3934	0.880428		16.3934	0.890521		16.3934	0.888203		16.3934	0.892321		16.3934	0.940125		16.3934	0.897433		16.3934	0.8972		16.3934	0.894026		16.3934	0.90264		16.3934	0.895148		16.3934	0.885124		16.3934	0.898903		16.3934	0.896686		16.3934	0.902741		16.3934	0.893562		16.3934	0.896633		16.3934	0.886165
16.4679	0.881136		16.4679	0.890459		16.4679	0.888167		16.4679	0.893488		16.4679	0.941029		16.4679	0.898939		16.4679	0.897796		16.4679	0.894078		16.4679	0.902782		16.4679	0.894533		16.4679	0.886876		16.4679	0.900088		16.4679	0.895728		16.4679	0.902797		16.4679	0.893474		16.4679	0.897317		16.4679	0.886436
16.5425	0.880782		16.5425	0.891458		16.5425	0.887617		16.5425	0.893721		16.5425	0.940635		16.5425	0.897156		16.5425	0.897392		16.5425	0.893466		16.5425	0.901743		16.5425	0.896042		16.5425	0.885062		16.5425	0.898594		16.5425	0.896457		16.5425	0.902145		16.5425	0.8916		16.5425	0.896238		16.5425	0.886938
16.617	0.880275		16.617	0.890263		16.617	0.887615		16.617	0.89348		16.617	0.94044		16.617	0.897354		16.617	0.897816		16.617	0.893052		16.617	0.902944		16.617	0.893418		16.617	0.886519		16.617	0.898403		16.617	0.895098		16.617	0.903103		16.617	0.892067		16.617	0.896758		16.617	0.88605
16.6915	0.880234		16.6915	0.889693		16.6915	0.887024		16.6915	0.893078		16.6915	0.941091		16.6915	0.897455		16.6915	0.897996		16.6915	0.89256		16.6915	0.902929		16.6915	0.89489		16.6915	0.885488		16.6915	0.89872		16.6915	0.89634		16.6915	0.902111		16.6915	0.892351		16.6915	0.897079		16.6915	0.886571
16.766	0.880183		16.766	0.890074		16.766	0.88693		16.766	0.89282		16.766	0.941498		16.766	0.896332		16.766	0.898391		16.766	0.892693		16.766	0.902381		16.766	0.894395		16.766	0.885262		16.766	0.899025		16.766	0.896244		16.766	0.902157		16.766	0.891967		16.766	0.896007		16.766	0.886277
16.8405	0.879923		16.8405	0.889876		16.8405	0.887078		16.8405	0.893127		16.8405	0.940261		16.8405	0.897443		16.8405	0.897786		16.8405	0.894013		16.8405	0.901865		16.8405	0.893319		16.8405	0.88538		16.8405	0.898941		16.8405	0.895524		16.8405	0.902888		16.8405	0.892546		16.8405	0.89576		16.8405	0.886099
16.915	0.880382		16.915	0.890257		16.915	0.887431		16.915	0.89238		16.915	0.941421		16.915	0.897497		16.915	0.897607		16.915	0.893903		16.915	0.902511		16.915	0.893266		16.915	0.885838		16.915	0.898867		16.915	0.895707		16.915	0.902279		16.915	0.893196		16.915	0.897583		16.915	0.885238
16.9896	0.880927		16.9896	0.889168		16.9896	0.88692		16.9896	0.893588		16.9896	0.942227		16.9896	0.897309		16.9896	0.89657		16.9896	0.89291		16.9896	0.901756		16.9896	0.893455		16.9896	0.88556		16.9896	0.8984		16.9896	0.895843		16.9896	0.902061		16.9896	0.893249		16.9896	0.8962		16.9896	0.88588
17.0641	0.880665		17.0641	0.889971		17.0641	0.887172		17.0641	0.893122		17.0641	0.941585		17.0641	0.89766		17.0641	0.897407		17.0641	0.892548		17.0641	0.90207		17.0641	0.894616		17.0641	0.885624		17.0641	0.8991		17.0641	0.895571		17.0641	0.902307		17.0641	0.892286		17.0641	0.896395		17.0641	0.885532
17.1386	0.880874		17.1386	0.890188		17.1386	0.887705		17.1386	0.893171		17.1386	0.941925		17.1386	0.897804		17.1386	0.896937		17.1386	0.893299		17.1386	0.90208		17.1386	0.893277		17.1386	0.884838		17.1386	0.899136		17.1386	0.895883		17.1386	0.902919		17.1386	0.891751		17.1386	0.8961		17.1386	0.885868
17.2131	0.880854		17.2131	0.889863		17.2131	0.887269		17.2131	0.892891		17.2131	0.941249		17.2131	0.89658		17.2131	0.898556		17.2131	0.893419		17.2131	0.901447		17.2131	0.894216		17.2131	0.885894		17.2131	0.898944		17.2131	0.895722		17.2131	0.902863		17.2131	0.892324		17.2131	0.895115		17.2131	0.886373
17.2876	0.881009		17.2876	0.889779		17.2876	0.886782		17.2876	0.892771		17.2876	0.941032		17.2876	0.897457		17.2876	0.896565		17.2876	0.892892		17.2876	0.902035		17.2876	0.893817		17.2876	0.884698		17.2876	0.898097		17.2876	0.895589		17.2876	0.903281		17.2876	0.892714		17.2876	0.895641		17.2876	0.884572
17.3621	0.880938		17.3621	0.889478		17.3621	0.887269		17.3621	0.892815		17.3621	0.942345		17.3621	0.897517		17.3621	0.896785		17.3621	0.891961		17.3621	0.901936		17.3621	0.894001		17.3621	0.884457		17.3621	0.89834		17.3621	0.895886		17.3621	0.902139		17.3621	0.893261		17.3621	0.895859		17.3621	0.885469
17.4366	0.879523		17.4366	0.889526		17.4366	0.886821		17.4366	0.893218		17.4366	0.941656		17.4366	0.896179		17.4366	0.897175		17.4366	0.892892		17.4366	0.901601		17.4366	0.893237		17.4366	0.884799		17.4366	0.898334		17.4366	0.895435		17.4366	0.90188		17.4366	0.891163		17.4366	0.896033		17.4366	0.88592
17.5112	0.880706		17.5112	0.889232		17.5112	0.886562		17.5112	0.891703		17.5112	0.942535		17.5112	0.89724		17.5112	0.897092		17.5112	0.89306		17.5112	0.901688		17.5112	0.894765		17.5112	0.884184		17.5112	0.898163		17.5112	0.895076		17.5112	0.902223		17.5112	0.891411		17.5112	0.89532		17.5112	0.886375
17.5857	0.879946		17.5857	0.88884		17.5857	0.886942		17.5857	0.892439		17.5857	0.9419		17.5857	0.89724		17.5857	0.897801		17.5857	0.892633		17.5857	0.901822		17.5857	0.893874		17.5857	0.884334		17.5857	0.89816		17.5857	0.89567		17.5857	0.90188		17.5857	0.891107		17.5857	0.895953		17.5857	0.88445
17.6602	0.880107		17.6602	0.889669		17.6602	0.885736		17.6602	0.892594		17.6602	0.943367		17.6602	0.898192		17.6602	0.896648		17.6602	0.893189		17.6602	0.902105		17.6602	0.893246		17.6602	0.884398		17.6602	0.898082		17.6602	0.895203		17.6602	0.90045		17.6602	0.892395		17.6602	0.895766		17.6602	0.885357
17.7347	0.880657		17.7347	0.888849		17.7347	0.88615		17.7347	0.891987		17.7347	0.943234		17.7347	0.898029		17.7347	0.896455		17.7347	0.892992		17.7347	0.901614		17.7347	0.894304		17.7347	0.884661		17.7347	0.898073		17.7347	0.895685		17.7347	0.901321		17.7347	0.892567		17.7347	0.895179		17.7347	0.886006
17.8092	0.879882		17.8092	0.889801		17.8092	0.887915		17.8092	0.89224		17.8092	0.942471		17.8092	0.89766		17.8092	0.897554		17.8092	0.892178		17.8092	0.90301		17.8092	0.89315		17.8092	0.882801		17.8092	0.898525		17.8092	0.895926		17.8092	0.901477		17.8092	0.892658		17.8092	0.894152		17.8092	0.884343
17.8837	0.879936		17.8837	0.890411		17.8837	0.886087		17.8837	0.892655		17.8837	0.942617		17.8837	0.897433		17.8837	0.897107		17.8837	0.891612		17.8837	0.901029		17.8837	0.893687		17.8837	0.883507		17.8837	0.897897		17.8837	0.895333		17.8837	0.902014		17.8837	0.891396		17.8837	0.895972		17.8837	0.885193
17.9583	0.88078		17.9583	0.889337		17.9583	0.88624		17.9583	0.892434		17.9583	0.943851		17.9583	0.896686		17.9583	0.897167		17.9583	0.891564		17.9583	0.901705		17.9583	0.893696		17.9583	0.884516		17.9583	0.896526		17.9583	0.894928		17.9583	0.90193		17.9583	0.892995		17.9583	0.894604		17.9583	0.88556
18.0328	0.879577		18.0328	0.889139		18.0328	0.886029		18.0328	0.891636		18.0328	0.943848		18.0328	0.897482		18.0328	0.897514		18.0328	0.893616		18.0328	0.901047		18.0328	0.893967		18.0328	0.883815		18.0328	0.897577		18.0328	0.896491		18.0328	0.901286		18.0328	0.891934		18.0328	0.895433		18.0328	0.884714
18.1073	0.880323		18.1073	0.889874		18.1073	0.885446		18.1073	0.892751		18.1073	0.943433		18.1073	0.896337		18.1073	0.897654		18.1073	0.892024		18.1073	0.902166		18.1073	0.893076		18.1073	0.883952		18.1073	0.898232		18.1073	0.895274		18.1073	0.900996		18.1073	0.890014		18.1073	0.894309		18.1073	0.885679
18.1818	0.880206		18.1818	0.889502		18.1818	0.885657		18.1818	0.892702		18.1818	0.943014		18.1818	0.896352		18.1818	0.897327		18.1818	0.891799		18.1818	0.901794		18.1818	0.893815		18.1818	0.883546		18.1818	0.898774		18.1818	0.89415		18.1818	0.901489		18.1818	0.891491		18.1818	0.895266		18.1818	0.884929
18.2563	0.879561		18.2563	0.889764		18.2563	0.885751		18.2563	0.893011		18.2563	0.944094		18.2563	0.896377		18.2563	0.895898		18.2563	0.891876		18.2563	0.902164		18.2563	0.892994		18.2563	0.883197		18.2563	0.897915		18.2563	0.894554		18.2563	0.900977		18.2563	0.89186		18.2563	0.894505		18.2563	0.885004
18.3308	0.879436		18.3308	0.889848		18.3308	0.886603		18.3308	0.891695		18.3308	0.943769		18.3308	0.896817		18.3308	0.896837		18.3308	0.892767		18.3308	0.9009		18.3308	0.893209		18.3308	0.883664		18.3308	0.898082		18.3308	0.894974		18.3308	0.90217		18.3308	0.891385		18.3308	0.894158		18.3308	0.884651
18.4054	0.879949		18.4054	0.889082		18.4054	0.885693		18.4054	0.893421		18.4054	0.943165		18.4054	0.896901		18.4054	0.897095		18.4054	0.892563		18.4054	0.900761		18.4054	0.892309		18.4054	0.883593		18.4054	0.897628		18.4054	0.895484		18.4054	0.900934		18.4054	0.891473		18.4054	0.893879		18.4054	0.884229
18.4799	0.879406		18.4799	0.88972		18.4799	0.886133		18.4799	0.891811		18.4799	0.943812		18.4799	0.896303		18.4799	0.897422		18.4799	0.891839		18.4799	0.901916		18.4799	0.894502		18.4799	0.882953		18.4799	0.896996		18.4799	0.895432		18.4799	0.899888		18.4799	0.89202		18.4799	0.894665		18.4799	0.884299
18.5544	0.88015		18.5544	0.889592		18.5544	0.886378		18.5544	0.892245		18.5544	0.94383		18.5544	0.896562		18.5544	0.897622		18.5544	0.891627		18.5544	0.902313		18.5544	0.89283		18.5544	0.883512		18.5544	0.897876		18.5544	0.89495		18.5544	0.901664		18.5544	0.892324		18.5544	0.894238		18.5544	0.884623
18.6289	0.879276		18.6289	0.889786		18.6289	0.886037		18.6289	0.892086		18.6289	0.944473		18.6289	0.896305		18.6289	0.897454		18.6289	0.891714		18.6289	0.901794		18.6289	0.892583		18.6289	0.883773		18.6289	0.897535		18.6289	0.894248		18.6289	0.90103		18.6289	0.892295		18.6289	0.895943		18.6289	0.884509
18.7034	0.879908		18.7034	0.889381		18.7034	0.886117		18.7034	0.891916		18.7034	0.944066		18.7034	0.896547		18.7034	0.896623		18.7034	0.891527		18.7034	0.901647		18.7034	0.892		18.7034	0.883253		18.7034	0.897065		18.7034	0.894326		18.7034	0.901595		18.7034	0.89137		18.7034	0.893763		18.7034	0.884338
18.7779	0.87974		18.7779	0.88921		18.7779	0.886024		18.7779	0.891661		18.7779	0.945182		18.7779	0.896149		18.7779	0.897332		18.7779	0.892733		18.7779	0.901991		18.7779	0.892527		18.7779	0.883071		18.7779	0.897253		18.7779	0.894403		18.7779	0.900359		18.7779	0.890989		18.7779	0.894675		18.7779	0.883787
18.8524	0.879671		18.8524	0.889913		18.8524	0.885134		18.8524	0.892054		18.8524	0.944109		18.8524	0.895989		18.8524	0.896885		18.8524	0.891687		18.8524	0.901723		18.8524	0.893846		18.8524	0.883069		18.8524	0.897511		18.8524	0.894205		18.8524	0.900262		18.8524	0.890764		18.8524	0.894826		18.8524	0.883839
18.927	0.879492		18.927	0.889372		18.927	0.885732		18.927	0.893026		18.927	0.944855		18.927	0.896594		18.927	0.895666		18.927	0.892253		18.927	0.901424		18.927	0.893534		18.927	0.883377		18.927	0.897762		18.927	0.894103		18.927	0.900462		18.927	0.890941		18.927	0.894068		18.927	0.884366
19.0015	0.880145		19.0015	0.889159		19.0015	0.886639		19.0015	0.893024		19.0015	0.945034		19.0015	0.894858		19.0015	0.89652		19.0015	0.890925		19.0015	0.901698		19.0015	0.89189		19.0015	0.883655		19.0015	0.897286		19.0015	0.894048		19.0015	0.900141		19.0015	0.889901		19.0015	0.894852		19.0015	0.884691
19.076	0.880407		19.076	0.888761		19.076	0.885644		19.076	0.892866		19.076	0.945134		19.076	0.897131		19.076	0.897342		19.076	0.891217		19.076	0.901802		19.076	0.892453		19.076	0.883231		19.076	0.896394		19.076	0.894659		19.076	0.899594		19.076	0.890983		19.076	0.894656		19.076	0.884089
19.1505	0.880696		19.1505	0.890226		19.1505	0.886288		19.1505	0.891575		19.1505	0.943792		19.1505	0.895919		19.1505	0.895474		19.1505	0.891961		19.1505	0.901918		19.1505	0.893716		19.1505	0.882638		19.1505	0.897328		19.1505	0.893424		19.1505	0.900094		19.1505	0.890915		19.1505	0.893198		19.1505	0.884731
19.225	0.88078		19.225	0.88924		19.225	0.886383		19.225	0.892675		19.225	0.945105		19.225	0.896782		19.225	0.896787		19.225	0.89115		19.225	0.90092		19.225	0.891916		19.225	0.883108		19.225	0.896754		19.225	0.893902		19.225	0.900315		19.225	0.890551		19.225	0.894755		19.225	0.884222
19.2995	0.880453		19.2995	0.889902		19.2995	0.886199		19.2995	0.894202		19.2995	0.945387		19.2995	0.896577		19.2995	0.897187		19.2995	0.891564		19.2995	0.90204		19.2995	0.891893		19.2995	0.882444		19.2995	0.897274		19.2995	0.894162		19.2995	0.89965		19.2995	0.890738		19.2995	0.894479		19.2995	0.883259
19.3741	0.879788		19.3741	0.888723		19.3741	0.886182		19.3741	0.892373		19.3741	0.944995		19.3741	0.896372		19.3741	0.89698		19.3741	0.891579		19.3741	0.900675		19.3741	0.891361		19.3741	0.882161		19.3741	0.897277		19.3741	0.894959		19.3741	0.899807		19.3741	0.890989		19.3741	0.895128		19.3741	0.882531
19.4486	0.880548		19.4486	0.889507		19.4486	0.886238		19.4486	0.890453		19.4486	0.945707		19.4486	0.896683		19.4486	0.896313		19.4486	0.892483		19.4486	0.902521		19.4486	0.891681		19.4486	0.883283		19.4486	0.896403		19.4486	0.894743		19.4486	0.899666		19.4486	0.890628		19.4486	0.893279		19.4486	0.883768
19.5231	0.880578		19.5231	0.889273		19.5231	0.886233		19.5231	0.891268		19.5231	0.945518		19.5231	0.89585		19.5231	0.895866		19.5231	0.890381		19.5231	0.901928		19.5231	0.892844		19.5231	0.881996		19.5231	0.896778		19.5231	0.893158		19.5231	0.900802		19.5231	0.890974		19.5231	0.89376		19.5231	0.883035
19.5976	0.879821		19.5976	0.889225		19.5976	0.88655		19.5976	0.891791		19.5976	0.945769		19.5976	0.896965		19.5976	0.896425		19.5976	0.891212		19.5976	0.901842		19.5976	0.893217		19.5976	0.882451		19.5976	0.89714		19.5976	0.893711		19.5976	0.899029		19.5976	0.890011		19.5976	0.893051		19.5976	0.88357
19.6721	0.880285		19.6721	0.889223		19.6721	0.885255		19.6721	0.891413		19.6721	0.946314		19.6721	0.896073		19.6721	0.89635		19.6721	0.891425		19.6721	0.902275		19.6721	0.891494		19.6721	0.88223		19.6721	0.896586		19.6721	0.893788		19.6721	0.901177		19.6721	0.889594		19.6721	0.894165		19.6721	0.883836
19.7466	0.8799		19.7466	0.888715		19.7466	0.886337		19.7466	0.891781		19.7466	0.945234		19.7466	0.896367		19.7466	0.896717		19.7466	0.891664		19.7466	0.901087		19.7466	0.89148		19.7466	0.882362		19.7466	0.896745		19.7466	0.893606		19.7466	0.900094		19.7466	0.89025		19.7466	0.89386		19.7466	0.883213
19.8211	0.880471		19.8211	0.889221		19.8211	0.885945		19.8211	0.891482		19.8211	0.9454		19.8211	0.898115		19.8211	0.895758		19.8211	0.890513		19.8211	0.901146		19.8211	0.892054		19.8211	0.882495		19.8211	0.896134		19.8211	0.893439		19.8211	0.900347		19.8211	0.890687		19.8211	0.893966		19.8211	0.883381
19.8957	0.878921		19.8957	0.888743		19.8957	0.885722		19.8957	0.892253		19.8957	0.947031		19.8957	0.896112		19.8957	0.896205		19.8957	0.890853		19.8957	0.901834		19.8957	0.891075		19.8957	0.881998		19.8957	0.896383		19.8957	0.894116		19.8957	0.9		19.8957	0.890525		19.8957	0.893802		19.8957	0.883801
19.9702	0.880945		19.9702	0.889137		19.9702	0.885228		19.9702	0.891484		19.9702	0.94677		19.9702	0.896199		19.9702	0.897237		19.9702	0.89126		19.9702	0.902361		19.9702	0.893212		19.9702	0.881779		19.9702	0.895649		19.9702	0.893634		19.9702	0.900306		19.9702	0.891639		19.9702	0.893147		19.9702	0.882741
20.0447	0.880379		20.0447	0.889014		20.0447	0.885197		20.0447	0.89185		20.0447	0.946491		20.0447	0.896421		20.0447	0.896403		20.0447	0.891939		20.0447	0.901105		20.0447	0.891304		20.0447	0.882269		20.0447	0.896625		20.0447	0.892951		20.0447	0.900531		20.0447	0.890383		20.0447	0.893471		20.0447	0.883439
20.1192	0.880553		20.1192	0.888288		20.1192	0.885664		20.1192	0.891619		20.1192	0.946726		20.1192	0.89605		20.1192	0.897252		20.1192	0.892054		20.1192	0.901493		20.1192	0.892343		20.1192	0.882362		20.1192	0.895194		20.1192	0.893136		20.1192	0.899966		20.1192	0.890037		20.1192	0.893706		20.1192	0.882942
20.1937	0.88055		20.1937	0.889471		20.1937	0.885867		20.1937	0.891791		20.1937	0.946196		20.1937	0.896023		20.1937	0.896488		20.1937	0.891709		20.1937	0.902402		20.1937	0.890843		20.1937	0.881577		20.1937	0.896601		20.1937	0.893257		20.1937	0.899073		20.1937	0.88986		20.1937	0.893561		20.1937	0.883397
20.2682	0.880321		20.2682	0.889372		20.2682	0.885017		20.2682	0.89131		20.2682	0.946442		20.2682	0.896352		20.2682	0.895688		20.2682	0.891994		20.2682	0.902154		20.2682	0.89146		20.2682	0.882035		20.2682	0.896409		20.2682	0.893476		20.2682	0.899579		20.2682	0.891207		20.2682	0.892678		20.2682	0.883054
20.3428	0.88067		20.3428	0.889559		20.3428	0.884908		20.3428	0.891634		20.3428	0.946186		20.3428	0.895783		20.3428	0.896265		20.3428	0.891899		20.3428	0.901741		20.3428	0.892592		20.3428	0.881698		20.3428	0.896637		20.3428	0.893825		20.3428	0.900381		20.3428	0.890611		20.3428	0.893818		20.3428	0.882566
20.4173	0.880591		20.4173	0.888341		20.4173	0.885286		20.4173	0.890055		20.4173	0.946286		20.4173	0.896414		20.4173	0.897057		20.4173	0.891267		20.4173	0.901776		20.4173	0.891712		20.4173	0.882289		20.4173	0.896879		20.4173	0.89301		20.4173	0.899694		20.4173	0.890321		20.4173	0.89317		20.4173	0.883472
20.4918	0.880407		20.4918	0.88864		20.4918	0.884971		20.4918	0.891585		20.4918	0.947034		20.4918	0.896634		20.4918	0.896852		20.4918	0.892036		20.4918	0.901558		20.4918	0.892077		20.4918	0.881693		20.4918	0.89825		20.4918	0.892367		20.4918	0.899694		20.4918	0.890587		20.4918	0.892422		20.4918	0.883276
20.5663	0.881412		20.5663	0.889702		20.5663	0.885628		20.5663	0.891067		20.5663	0.946055		20.5663	0.895637		20.5663	0.896725		20.5663	0.891614		20.5663	0.901614		20.5663	0.891814		20.5663	0.881304		20.5663	0.896855		20.5663	0.893183		20.5663	0.900056		20.5663	0.889585		20.5663	0.893474		20.5663	0.883058
20.6408	0.880392		20.6408	0.888728		20.6408	0.885637		20.6408	0.891631		20.6408	0.946416		20.6408	0.89586		20.6408	0.896385		20.6408	0.891095		20.6408	0.901315		20.6408	0.891539		20.6408	0.881435		20.6408	0.895467		20.6408	0.892494		20.6408	0.898495		20.6408	0.891077		20.6408	0.892335		20.6408	0.883075
20.7153	0.881634		20.7153	0.889229		20.7153	0.886005		20.7153	0.891703		20.7153	0.946606		20.7153	0.896644		20.7153	0.896235		20.7153	0.891095		20.7153	0.901394		20.7153	0.891117		20.7153	0.882422		20.7153	0.895751		20.7153	0.892766		20.7153	0.900265		20.7153	0.89028		20.7153	0.892884		20.7153	0.882956
20.7899	0.880805		20.7899	0.888618		20.7899	0.885405		20.7899	0.89034		20.7899	0.947917		20.7899	0.895531		20.7899	0.895953		20.7899	0.891732		20.7899	0.902766		20.7899	0.89112		20.7899	0.881107		20.7899	0.89523		20.7899	0.892769		20.7899	0.89857		20.7899	0.889981		20.7899	0.89265		20.7899	0.882017
20.8644	0.880836		20.8644	0.889192		20.8644	0.886664		20.8644	0.89196		20.8644	0.947712		20.8644	0.896214		20.8644	0.896752		20.8644	0.890833		20.8644	0.901528		20.8644	0.891672		20.8644	0.881287		20.8644	0.896329		20.8644	0.893334		20.8644	0.899547		20.8644	0.890992		20.8644	0.893266		20.8644	0.882166
20.9389	0.880451		20.9389	0.888486		20.9389	0.88532		20.9389	0.891229		20.9389	0.947423		20.9389	0.895895		20.9389	0.895871		20.9389	0.891861		20.9389	0.901358		20.9389	0.891986		20.9389	0.881435		20.9389	0.895521		20.9389	0.893044		20.9389	0.898861		20.9389	0.890031		20.9389	0.892399		20.9389	0.882348
21.0134	0.880102		21.0134	0.889322		21.0134	0.885746		21.0134	0.891774		21.0134	0.946411		21.0134	0.896439		21.0134	0.895713		21.0134	0.890803		21.0134	0.902513		21.0134	0.891522		21.0134	0.881006		21.0134	0.896374		21.0134	0.892651		21.0134	0.898673		21.0134	0.890776		21.0134	0.891574		21.0134	0.882921
21.0879	0.887147		21.0879	0.896079		21.0879	0.893812		21.0879	0.898548		21.0879	0.955906		21.0879	0.903136		21.0879	0.903699		21.0879	0.898514		21.0879	0.908348		21.0879	0.896599		21.0879	0.885528		21.0879	0.90215		21.0879	0.894721		21.0879	0.904252		21.0879	0.89459		21.0879	0.896976		21.0879	0.889743
21.1624	0.895558		21.1624	0.903096		21.1624	0.898804		21.1624	0.906052		21.1624	0.961209		21.1624	0.909303		21.1624	0.909815		21.1624	0.904939		21.1624	0.912717		21.1624	0.900564		21.1624	0.891868		21.1624	0.906457		21.1624	0.901305		21.1624	0.908754		21.1624	0.899058		21.1624	0.901104		21.1624	0.897562
21.2369	0.899163		21.2369	0.907951		21.2369	0.903343		21.2369	0.90873		21.2369	0.966199		21.2369	0.913404		21.2369	0.913934		21.2369	0.909342		21.2369	0.917972		21.2369	0.90492		21.2369	0.89585		21.2369	0.909476		21.2369	0.904938		21.2369	0.911895		21.2369	0.90253		21.2369	0.905036		21.2369	0.901801
21.3115	0.903369		21.3115	0.911279		21.3115	0.907621		21.3115	0.912301		21.3115	0.969871		21.3115	0.917328		21.3115	0.917528		21.3115	0.911528		21.3115	0.920509		21.3115	0.908276		21.3115	0.896763		21.3115	0.911787		21.3115	0.907347		21.3115	0.913803		21.3115	0.905245		21.3115	0.907466		21.3115	0.904688
21.386	0.904944		21.386	0.913809		21.386	0.909715		21.386	0.914756		21.386	0.97129		21.386	0.919012		21.386	0.919347		21.386	0.914142		21.386	0.922713		21.386	0.909723		21.386	0.899246		21.386	0.912388		21.386	0.909068		21.386	0.915975		21.386	0.907431		21.386	0.909046		21.386	0.908105
21.4605	0.907296		21.4605	0.916118		21.4605	0.9104		21.4605	0.916347		21.4605	0.973886		21.4605	0.92129		21.4605	0.92111		21.4605	0.915562		21.4605	0.925104		21.4605	0.911503		21.4605	0.900976		21.4605	0.915824		21.4605	0.910838		21.4605	0.918111		21.4605	0.908344		21.4605	0.910285		21.4605	0.909474
21.535	0.910151		21.535	0.917233		21.535	0.912637		21.535	0.917874		21.535	0.97637		21.535	0.923491		21.535	0.923593		21.535	0.916968		21.535	0.926124		21.535	0.912643		21.535	0.903733		21.535	0.916608		21.535	0.912139		21.535	0.919553		21.535	0.910546		21.535	0.911183		21.535	0.911104
21.6095	0.911135		21.6095	0.919182		21.6095	0.913796		21.6095	0.919858		21.6095	0.979732		21.6095	0.92492		21.6095	0.924769		21.6095	0.919791		21.6095	0.927527		21.6095	0.913982		21.6095	0.904016		21.6095	0.918605		21.6095	0.914654		21.6095	0.920936		21.6095	0.911828		21.6095	0.912162		21.6095	0.91389
21.684	0.911426		21.684	0.920496		21.684	0.916137		21.684	0.922237		21.684	0.980669		21.684	0.925479		21.684	0.925611		21.684	0.920592		21.684	0.929492		21.684	0.915465		21.684	0.905478		21.684	0.91973		21.684	0.915784		21.684	0.923225		21.684	0.91238		21.684	0.91429		21.684	0.915065
21.7586	0.913837		21.7586	0.922445		21.7586	0.917554		21.7586	0.923325		21.7586	0.980612		21.7586	0.926389		21.7586	0.928064		21.7586	0.922372		21.7586	0.930736		21.7586	0.916945		21.7586	0.906706		21.7586	0.920526		21.7586	0.91664		21.7586	0.923066		21.7586	0.913355		21.7586	0.915311		21.7586	0.916352
21.8331	0.914436		21.8331	0.923835		21.8331	0.919193		21.8331	0.924727		21.8331	0.982246		21.8331	0.928786		21.8331	0.929035		21.8331	0.922434		21.8331	0.931425		21.8331	0.918173		21.8331	0.907715		21.8331	0.921729		21.8331	0.918413		21.8331	0.924224		21.8331	0.915297		21.8331	0.917157		21.8331	0.918431
Fit Results (Kd)	Fit Results (Kd)
Fit Model:	Kd
Bound	959.533
Unbound	970.204
Kd	8.62535e-07
TargetConc	00:00:00.003000
Standard Deviation:	0.903475
Kd Confidence:	2.20814e-07
Dose Response Curve	Dose Response Curve	Dose Response Curve		Shifted Dose Response Curve of L-18-47-WT0-03 (#29)	Shifted Dose Response Curve of L-18-48-WT0-03 (#29)		Shifted Dose Response Curve of L-18-47-WT0-02 (#28)	Shifted Dose Response Curve of L-18-48-WT0-02 (#28)		Shifted Dose Response Curve of L-18-47-WT0-01 (#27)	Shifted Dose Response Curve of L-18-48-WT0-01 (#27)
Ligand Concentration [M]	Fnorm [‰]	Error Value		Ligand Concentration [M]	Fnorm [‰]		Ligand Concentration [M]	Fnorm [‰]		Ligand Concentration [M]	Fnorm [‰]
0.000112	958.057	0.383425		0.000112	957.686		0.000112	958.452		0.000112	958.033
5.6e-05	959.156	0.483407		5.6e-05	959.025		5.6e-05	958.751		5.6e-05	959.691
2.8e-05	960.692	0.510776		2.8e-05	961.239		2.8e-05	960.228		2.8e-05	960.61
1.4e-05	960.299	0.9837		1.4e-05	959.697		1.4e-05	959.765		1.4e-05	961.434
7e-06	962.343	0.932985		7e-06	962.079		7e-06	961.57		7e-06	963.379
3.5e-06	962.496	0.271447		3.5e-06	962.194		3.5e-06	962.574		3.5e-06	962.719
1.75e-06	961.826	0.796822		1.75e-06	960.944		1.75e-06	962.039		1.75e-06	962.495
8.75e-07	964.049	1.18991		8.75e-07	965.382		8.75e-07	963.673		8.75e-07	963.093
4.375e-07	967.114	1.2421		4.375e-07	967.996		4.375e-07	967.653		4.375e-07	965.694
2.1875e-07	968.597	0.444566		2.1875e-07	968.791		2.1875e-07	968.911		2.1875e-07	968.088
1.09375e-07	969.269	0.813848		1.09375e-07	968.73		1.09375e-07	970.205		1.09375e-07	968.872
5.46875e-08	969.464	0.303473		5.46875e-08	969.679		2.73437e-08	969.714		5.46875e-08	969.25
2.73437e-08	969.636	0.252044		2.73437e-08	969.354		1.36719e-08	968.333		2.73437e-08	969.839
1.36719e-08	969.424	0.958442		1.36719e-08	970.133		6.83594e-09	969.954		1.36719e-08	969.805
6.83594e-09	969.934	0.6044		6.83594e-09	970.528		3.41797e-09	971.983		6.83594e-09	969.32
3.41797e-09	970.881	1.11068		3.41797e-09	969.762					3.41797e-09	970.899

## Sheet: Sheet5
L-WT/Z(48-78）
MO.Affinity Analysis v2.3	MO.Affinity Analysis v2.3
Origin of exported data	Origin of exported data
Project Title:
Comment:
Project File Path:	C:\Data\rao lab\jl20210508-2.nta
Analysis-Set Name:	248
Exported from:	MST Traces
Exported on:	2021-05-08 15:04:49
Analysis Settings	Analysis Settings
Type of Analysis:	MST
Evaluation strategy:	Manual
Cold Region Start:	-1
Cold Region End:	0
Hot Region Start:	0.5
Hot Region End:	1.5
Sample Information	Sample Information		Sample Information	Sample Information		Sample Information	Sample Information		Sample Information	Sample Information		Sample Information	Sample Information		Sample Information	Sample Information		Sample Information	Sample Information		Sample Information	Sample Information		Sample Information	Sample Information		Sample Information	Sample Information		Sample Information	Sample Information		Sample Information	Sample Information		Sample Information	Sample Information		Sample Information	Sample Information		Sample Information	Sample Information		Sample Information	Sample Information		Sample Information	Sample Information
Merge-Set Name:	L-WT-48-78-02 (#05)		Merge-Set Name:	L-WT-48-78-02 (#05)		Merge-Set Name:	L-WT-48-78-02 (#05)		Merge-Set Name:	L-WT-48-78-02 (#05)		Merge-Set Name:	L-WT-48-78-02 (#05)		Merge-Set Name:	L-WT-48-78-02 (#05)		Merge-Set Name:	L-WT-48-78-02 (#05)		Merge-Set Name:	L-WT-48-78-02 (#05)		Merge-Set Name:	L-WT-48-78-02 (#05)		Merge-Set Name:	L-WT-48-78-02 (#05)		Merge-Set Name:	L-WT-48-78-02 (#05)		Merge-Set Name:	L-WT-48-78-02 (#05)		Merge-Set Name:	L-WT-48-78-02 (#05)		Merge-Set Name:	L-WT-48-78-02 (#05)		Merge-Set Name:	L-WT-48-78-02 (#05)		Merge-Set Name:	L-WT-48-78-02 (#05)		Merge-Set Name:	L-WT-48-78-02 (#05)
Run Name:	L-WT-48-78-08 (#14)		Run Name:	L-WT-48-78-08 (#14)		Run Name:	L-WT-48-78-08 (#14)		Run Name:	L-WT-48-78-08 (#14)		Run Name:	L-WT-48-78-08 (#14)		Run Name:	L-WT-48-78-08 (#14)		Run Name:	L-WT-48-78-08 (#14)		Run Name:	L-WT-48-78-08 (#14)		Run Name:	L-WT-48-78-08 (#14)		Run Name:	L-WT-48-78-08 (#14)		Run Name:	L-WT-48-78-08 (#14)		Run Name:	L-WT-48-78-08 (#14)		Run Name:	L-WT-48-78-08 (#14)		Run Name:	L-WT-48-78-08 (#14)		Run Name:	L-WT-48-78-04 (#07)		Run Name:	L-WT-48-78-04 (#07)		Run Name:	L-WT-48-78-04 (#07)
Date of Measurement:	2021-05-08 14:06:28		Date of Measurement:	2021-05-08 14:05:48		Date of Measurement:	2021-05-08 14:05:07		Date of Measurement:	2021-05-08 14:03:46		Date of Measurement:	2021-05-08 14:03:06		Date of Measurement:	2021-05-08 14:02:25		Date of Measurement:	2021-05-08 14:01:45		Date of Measurement:	2021-05-08 14:01:04		Date of Measurement:	2021-05-08 14:00:24		Date of Measurement:	2021-05-08 13:59:43		Date of Measurement:	2021-05-08 13:59:03		Date of Measurement:	2021-05-08 13:58:22		Date of Measurement:	2021-05-08 13:57:01		Date of Measurement:	2021-05-08 13:56:20		Date of Measurement:	2021-05-08 12:04:30		Date of Measurement:	2021-05-08 12:05:10		Date of Measurement:	2021-05-08 12:06:32
Capillary Type:	Monolith NT.115 Capillary		Capillary Type:	Monolith NT.115 Capillary		Capillary Type:	Monolith NT.115 Capillary		Capillary Type:	Monolith NT.115 Capillary		Capillary Type:	Monolith NT.115 Capillary		Capillary Type:	Monolith NT.115 Capillary		Capillary Type:	Monolith NT.115 Capillary		Capillary Type:	Monolith NT.115 Capillary		Capillary Type:	Monolith NT.115 Capillary		Capillary Type:	Monolith NT.115 Capillary		Capillary Type:	Monolith NT.115 Capillary		Capillary Type:	Monolith NT.115 Capillary		Capillary Type:	Monolith NT.115 Capillary		Capillary Type:	Monolith NT.115 Capillary		Capillary Type:	Monolith NT.115 Capillary		Capillary Type:	Monolith NT.115 Capillary		Capillary Type:	Monolith NT.115 Capillary
Capillary Position:	16		Capillary Position:	15		Capillary Position:	14		Capillary Position:	12		Capillary Position:	11		Capillary Position:	10		Capillary Position:	9		Capillary Position:	8		Capillary Position:	7		Capillary Position:	6		Capillary Position:	5		Capillary Position:	4		Capillary Position:	2		Capillary Position:	1		Capillary Position:	1		Capillary Position:	2		Capillary Position:	4
Ligand:	48-78		Ligand:	48-78		Ligand:	48-78		Ligand:	48-78		Ligand:	48-78		Ligand:	48-78		Ligand:	48-78		Ligand:	48-78		Ligand:	48-78		Ligand:	48-78		Ligand:	48-78		Ligand:	48-78		Ligand:	48-78		Ligand:	48-78		Ligand:	48-78		Ligand:	48-78		Ligand:	48-78
Ligand Concentration:	7.93457e-10		Ligand Concentration:	1.58691e-09		Ligand Concentration:	3.17383e-09		Ligand Concentration:	1.26953e-08		Ligand Concentration:	2.53906e-08		Ligand Concentration:	5.07812e-08		Ligand Concentration:	1.01562e-07		Ligand Concentration:	2.03125e-07		Ligand Concentration:	4.0625e-07		Ligand Concentration:	8.125e-07		Ligand Concentration:	1.625e-06		Ligand Concentration:	3.25e-06		Ligand Concentration:	1.3e-05		Ligand Concentration:	2.6e-05		Ligand Concentration:	2.6e-05		Ligand Concentration:	1.3e-05		Ligand Concentration:	3.25e-06
Target:	L-WT		Target:	L-WT		Target:	L-WT		Target:	L-WT		Target:	L-WT		Target:	L-WT		Target:	L-WT		Target:	L-WT		Target:	L-WT		Target:	L-WT		Target:	L-WT		Target:	L-WT		Target:	L-WT		Target:	L-WT		Target:	L-WT		Target:	L-WT		Target:	L-WT
TargetConcentration:	2e-08		TargetConcentration:	2e-08		TargetConcentration:	2e-08		TargetConcentration:	2e-08		TargetConcentration:	2e-08		TargetConcentration:	2e-08		TargetConcentration:	2e-08		TargetConcentration:	2e-08		TargetConcentration:	2e-08		TargetConcentration:	2e-08		TargetConcentration:	2e-08		TargetConcentration:	2e-08		TargetConcentration:	2e-08		TargetConcentration:	2e-08		TargetConcentration:	3e-08		TargetConcentration:	3e-08		TargetConcentration:	3e-08
Measurement Settings	Measurement Settings		Measurement Settings	Measurement Settings		Measurement Settings	Measurement Settings		Measurement Settings	Measurement Settings		Measurement Settings	Measurement Settings		Measurement Settings	Measurement Settings		Measurement Settings	Measurement Settings		Measurement Settings	Measurement Settings		Measurement Settings	Measurement Settings		Measurement Settings	Measurement Settings		Measurement Settings	Measurement Settings		Measurement Settings	Measurement Settings		Measurement Settings	Measurement Settings		Measurement Settings	Measurement Settings		Measurement Settings	Measurement Settings		Measurement Settings	Measurement Settings		Measurement Settings	Measurement Settings
MST-Power:	Medium		MST-Power:	Medium		MST-Power:	Medium		MST-Power:	Medium		MST-Power:	Medium		MST-Power:	Medium		MST-Power:	Medium		MST-Power:	Medium		MST-Power:	Medium		MST-Power:	Medium		MST-Power:	Medium		MST-Power:	Medium		MST-Power:	Medium		MST-Power:	Medium		MST-Power:	Medium		MST-Power:	Medium		MST-Power:	Medium
Excitation-Power:	40		Excitation-Power:	40		Excitation-Power:	40		Excitation-Power:	40		Excitation-Power:	40		Excitation-Power:	40		Excitation-Power:	40		Excitation-Power:	40		Excitation-Power:	40		Excitation-Power:	40		Excitation-Power:	40		Excitation-Power:	40		Excitation-Power:	40		Excitation-Power:	40		Excitation-Power:	40		Excitation-Power:	40		Excitation-Power:	40
Excitation type:	Nano - RED		Excitation type:	Nano - RED		Excitation type:	Nano - RED		Excitation type:	Nano - RED		Excitation type:	Nano - RED		Excitation type:	Nano - RED		Excitation type:	Nano - RED		Excitation type:	Nano - RED		Excitation type:	Nano - RED		Excitation type:	Nano - RED		Excitation type:	Nano - RED		Excitation type:	Nano - RED		Excitation type:	Nano - RED		Excitation type:	Nano - RED		Excitation type:	Nano - RED		Excitation type:	Nano - RED		Excitation type:	Nano - RED
Thermostat Setpoint:	25		Thermostat Setpoint:	25		Thermostat Setpoint:	25		Thermostat Setpoint:	25		Thermostat Setpoint:	25		Thermostat Setpoint:	25		Thermostat Setpoint:	25		Thermostat Setpoint:	25		Thermostat Setpoint:	25		Thermostat Setpoint:	25		Thermostat Setpoint:	25		Thermostat Setpoint:	25		Thermostat Setpoint:	25		Thermostat Setpoint:	25		Thermostat Setpoint:	25		Thermostat Setpoint:	25		Thermostat Setpoint:	25
Included	Included		Included	Included		Included	Included		Included	Included		Included	Included		Included	Included		Included	Included		Included	Included		Included	Included		Included	Included		Included	Included		Included	Included		Included	Included		Included	Included		Included	Included		Included	Included		Included	Included
Time [s]	Normalized Fluorescence [-]		Time [s]	Normalized Fluorescence [-]		Time [s]	Normalized Fluorescence [-]		Time [s]	Normalized Fluorescence [-]		Time [s]	Normalized Fluorescence [-]		Time [s]	Normalized Fluorescence [-]		Time [s]	Normalized Fluorescence [-]		Time [s]	Normalized Fluorescence [-]		Time [s]	Normalized Fluorescence [-]		Time [s]	Normalized Fluorescence [-]		Time [s]	Normalized Fluorescence [-]		Time [s]	Normalized Fluorescence [-]		Time [s]	Normalized Fluorescence [-]		Time [s]	Normalized Fluorescence [-]		Time [s]	Normalized Fluorescence [-]		Time [s]	Normalized Fluorescence [-]		Time [s]	Normalized Fluorescence [-]
-3.57675	1.001		-3.57675	1.00046		-3.57675	0.9986		-3.57675	0.998789		-3.57675	1.00015		-3.57675	1.0002		-3.57675	0.998563		-3.57675	0.999003		-3.57675	0.999235		-3.57675	0.999214		-3.57675	0.999632		-3.57675	1.00041		-3.57675	0.997267		-3.57675	0.99939		-3.57675	1.00032		-3.57675	1.00031		-3.57675	0.999212
-3.50223	0.999865		-3.50223	0.999414		-3.50223	0.998859		-3.50223	0.998968		-3.50223	1.00031		-3.50223	0.998674		-3.50223	0.997835		-3.50223	0.999032		-3.50223	1.0014		-3.50223	1.00004		-3.50223	0.999053		-3.50223	1.00006		-3.50223	0.999094		-3.50223	1.00076		-3.50223	0.998748		-3.50223	0.999208		-3.50223	0.999975
-3.42772	0.999558		-3.42772	1.00019		-3.42772	0.998758		-3.42772	1.00035		-3.42772	0.998661		-3.42772	0.999838		-3.42772	0.999527		-3.42772	0.999292		-3.42772	0.999078		-3.42772	0.999261		-3.42772	0.998747		-3.42772	1.00093		-3.42772	0.999618		-3.42772	0.999337		-3.42772	1.00125		-3.42772	0.999583		-3.42772	0.999826
-3.3532	1.00201		-3.3532	1.0003		-3.3532	0.999107		-3.3532	1.00009		-3.3532	0.999864		-3.3532	0.998617		-3.3532	1.00101		-3.3532	0.999895		-3.3532	0.998827		-3.3532	0.999501		-3.3532	1.00046		-3.3532	1.00005		-3.3532	1.00065		-3.3532	0.999076		-3.3532	1.00094		-3.3532	1.0008		-3.3532	0.999861
-3.27869	0.997254		-3.27869	0.999478		-3.27869	1.00008		-3.27869	0.999704		-3.27869	0.997761		-3.27869	0.999671		-3.27869	1.00053		-3.27869	0.999162		-3.27869	0.999982		-3.27869	0.997473		-3.27869	1.00067		-3.27869	0.999725		-3.27869	0.998868		-3.27869	0.999076		-3.27869	1.00078		-3.27869	0.999267		-3.27869	1.00051
-3.20417	0.9995		-3.20417	0.999005		-3.20417	0.998769		-3.20417	0.999778		-3.20417	1.00161		-3.20417	0.99981		-3.20417	0.999861		-3.20417	1.00045		-3.20417	0.998883		-3.20417	0.998187		-3.20417	0.999986		-3.20417	1.00085		-3.20417	0.999564		-3.20417	0.999827		-3.20417	1.0008		-3.20417	1.00007		-3.20417	0.999491
-3.12966	1.00037		-3.12966	1.00096		-3.12966	0.999193		-3.12966	0.998842		-3.12966	0.999112		-3.12966	0.999909		-3.12966	1.00081		-3.12966	0.999514		-3.12966	0.9983		-3.12966	1.00001		-3.12966	1.00077		-3.12966	0.998183		-3.12966	0.999965		-3.12966	0.999833		-3.12966	1.00071		-3.12966	1.00073		-3.12966	0.99968
-3.05514	0.998542		-3.05514	0.998506		-3.05514	1.00121		-3.05514	1.00048		-3.05514	0.998756		-3.05514	0.998042		-3.05514	1.00052		-3.05514	0.999885		-3.05514	0.999926		-3.05514	0.998967		-3.05514	0.998825		-3.05514	0.999722		-3.05514	0.998573		-3.05514	0.999892		-3.05514	1.00018		-3.05514	0.999966		-3.05514	0.999826
-2.98062	0.999129		-2.98062	1.00055		-2.98062	0.998953		-2.98062	1.00019		-2.98062	0.999355		-2.98062	1.00161		-2.98062	0.999502		-2.98062	1.00018		-2.98062	1.00156		-2.98062	0.999539		-2.98062	0.998552		-2.98062	0.999577		-2.98062	0.999263		-2.98062	0.999328		-2.98062	1.00029		-2.98062	0.999474		-2.98062	0.99997
-2.90611	0.998477		-2.90611	0.999886		-2.90611	0.998431		-2.90611	0.999231		-2.90611	0.999276		-2.90611	0.999128		-2.90611	0.999048		-2.90611	0.999774		-2.90611	0.99972		-2.90611	1.00007		-2.90611	0.997684		-2.90611	0.999242		-2.90611	0.999481		-2.90611	0.99959		-2.90611	0.998279		-2.90611	0.999171		-2.90611	0.99951
-2.83159	0.998554		-2.83159	0.998408		-2.83159	0.999328		-2.83159	0.99908		-2.83159	0.997973		-2.83159	0.998965		-2.83159	0.999038		-2.83159	0.998749		-2.83159	0.998603		-2.83159	1.00014		-2.83159	0.999059		-2.83159	0.999479		-2.83159	0.997676		-2.83159	0.999812		-2.83159	0.998887		-2.83159	0.99974		-2.83159	0.999491
-2.75708	0.998745		-2.75708	0.997474		-2.75708	1.00028		-2.75708	1.00018		-2.75708	0.998739		-2.75708	0.999547		-2.75708	1.00125		-2.75708	0.999501		-2.75708	0.99986		-2.75708	0.99934		-2.75708	0.999869		-2.75708	1.00038		-2.75708	0.999991		-2.75708	0.998892		-2.75708	0.997788		-2.75708	0.99957		-2.75708	0.997873
-2.68256	1.00014		-2.68256	0.9986		-2.68256	0.99768		-2.68256	0.999291		-2.68256	0.999321		-2.68256	0.999483		-2.68256	0.999126		-2.68256	1.00054		-2.68256	1.00038		-2.68256	0.999258		-2.68256	1.00015		-2.68256	1.00009		-2.68256	1.00082		-2.68256	0.999465		-2.68256	0.99925		-2.68256	0.999301		-2.68256	0.997881
-2.60805	0.997676		-2.60805	1.00024		-2.60805	1.00264		-2.60805	0.997945		-2.60805	0.99944		-2.60805	0.999242		-2.60805	1.00009		-2.60805	0.998765		-2.60805	0.997665		-2.60805	0.999678		-2.60805	0.99877		-2.60805	0.999689		-2.60805	1.0008		-2.60805	0.998773		-2.60805	0.998273		-2.60805	0.99999		-2.60805	0.999401
-2.53353	0.999772		-2.53353	0.997254		-2.53353	0.999238		-2.53353	0.998369		-2.53353	0.999878		-2.53353	0.998		-2.53353	0.99635		-2.53353	0.998381		-2.53353	1.00006		-2.53353	0.998613		-2.53353	0.998858		-2.53353	0.998624		-2.53353	0.999638		-2.53353	0.997998		-2.53353	0.99809		-2.53353	1.00058		-2.53353	0.999361
-2.45901	0.998167		-2.45901	1.00001		-2.45901	0.998649		-2.45901	0.998863		-2.45901	0.998127		-2.45901	1.00106		-2.45901	0.997402		-2.45901	0.998999		-2.45901	0.998677		-2.45901	0.999166		-2.45901	0.999092		-2.45901	0.997292		-2.45901	0.998415		-2.45901	0.996873		-2.45901	0.99878		-2.45901	0.999769		-2.45901	1.0004
-2.3845	1.00021		-2.3845	0.998064		-2.3845	0.998292		-2.3845	0.999655		-2.3845	0.999232		-2.3845	0.998351		-2.3845	0.999302		-2.3845	0.998693		-2.3845	0.999825		-2.3845	1.00107		-2.3845	0.999534		-2.3845	0.999472		-2.3845	0.999633		-2.3845	0.997131		-2.3845	0.999378		-2.3845	0.997911		-2.3845	0.999212
-2.30998	0.99827		-2.30998	0.99792		-2.30998	0.996835		-2.30998	0.999473		-2.30998	1.00011		-2.30998	0.998976		-2.30998	0.997602		-2.30998	0.998674		-2.30998	0.997919		-2.30998	0.998215		-2.30998	0.999255		-2.30998	0.998016		-2.30998	0.999452		-2.30998	0.998025		-2.30998	0.999822		-2.30998	0.999421		-2.30998	0.998998
-2.23547	0.999562		-2.23547	0.998393		-2.23547	0.999832		-2.23547	0.997485		-2.23547	0.999468		-2.23547	0.9973		-2.23547	0.999816		-2.23547	0.998947		-2.23547	0.999511		-2.23547	0.998604		-2.23547	0.99902		-2.23547	1.00064		-2.23547	0.999114		-2.23547	0.999293		-2.23547	0.99758		-2.23547	0.999681		-2.23547	0.999107
-2.16095	0.998251		-2.16095	0.998215		-2.16095	1.00083		-2.16095	0.999171		-2.16095	0.999898		-2.16095	0.998798		-2.16095	0.999298		-2.16095	0.999439		-2.16095	0.999224		-2.16095	0.998468		-2.16095	0.999264		-2.16095	0.99575		-2.16095	0.997866		-2.16095	0.998871		-2.16095	0.997853		-2.16095	1.00007		-2.16095	0.999456
-2.08644	0.999328		-2.08644	0.997572		-2.08644	1.00022		-2.08644	0.999971		-2.08644	0.998657		-2.08644	0.999331		-2.08644	0.998735		-2.08644	0.999159		-2.08644	0.998488		-2.08644	1.00004		-2.08644	0.998692		-2.08644	0.995797		-2.08644	1.00003		-2.08644	0.997808		-2.08644	0.997256		-2.08644	0.997643		-2.08644	0.99886
-2.01192	0.997825		-2.01192	0.999149		-2.01192	0.998615		-2.01192	0.99915		-2.01192	0.997617		-2.01192	0.999086		-2.01192	0.997937		-2.01192	0.998478		-2.01192	0.997881		-2.01192	0.997808		-2.01192	0.999072		-2.01192	0.997772		-2.01192	0.999495		-2.01192	0.997755		-2.01192	0.999476		-2.01192	0.998972		-2.01192	0.998825
-1.93741	0.996932		-1.93741	0.998381		-1.93741	0.999576		-1.93741	0.998765		-1.93741	0.999242		-1.93741	0.998748		-1.93741	0.998559		-1.93741	0.996864		-1.93741	0.996607		-1.93741	0.998923		-1.93741	0.999918		-1.93741	0.997269		-1.93741	0.999023		-1.93741	0.997674		-1.93741	0.997294		-1.93741	0.998695		-1.93741	0.998273
-1.86289	0.996082		-1.86289	0.999349		-1.86289	0.998498		-1.86289	0.999417		-1.86289	0.999061		-1.86289	0.997886		-1.86289	0.999703		-1.86289	0.99716		-1.86289	0.997951		-1.86289	0.998724		-1.86289	0.997827		-1.86289	0.998854		-1.86289	0.998682		-1.86289	0.996882		-1.86289	0.997395		-1.86289	0.999288		-1.86289	0.997611
-1.78837	0.99671		-1.78837	0.997829		-1.78837	0.99679		-1.78837	0.99731		-1.78837	0.998814		-1.78837	0.998582		-1.78837	0.999425		-1.78837	0.99744		-1.78837	0.997239		-1.78837	0.99898		-1.78837	0.998325		-1.78837	0.997486		-1.78837	0.999358		-1.78837	0.997475		-1.78837	0.997837		-1.78837	0.998456		-1.78837	0.997775
-1.71386	0.996457		-1.71386	0.996509		-1.71386	0.999261		-1.71386	0.998418		-1.71386	0.998968		-1.71386	0.997733		-1.71386	0.998788		-1.71386	0.998859		-1.71386	0.998991		-1.71386	0.998898		-1.71386	0.998416		-1.71386	0.997693		-1.71386	0.999464		-1.71386	0.996522		-1.71386	0.996958		-1.71386	0.999384		-1.71386	0.998068
-1.63934	0.996771		-1.63934	0.998831		-1.63934	1.00029		-1.63934	0.997338		-1.63934	0.998298		-1.63934	0.996811		-1.63934	0.997905		-1.63934	0.999061		-1.63934	0.99837		-1.63934	0.99879		-1.63934	0.997385		-1.63934	0.997095		-1.63934	0.998398		-1.63934	0.997918		-1.63934	0.998213		-1.63934	0.998169		-1.63934	0.998352
-1.56483	0.997342		-1.56483	0.998937		-1.56483	0.997849		-1.56483	0.998131		-1.56483	0.997272		-1.56483	0.999295		-1.56483	0.998074		-1.56483	0.999637		-1.56483	0.999134		-1.56483	1.00038		-1.56483	0.998884		-1.56483	0.998364		-1.56483	0.999252		-1.56483	0.99698		-1.56483	0.99776		-1.56483	0.998857		-1.56483	0.998549
-1.49031	0.998082		-1.49031	0.996362		-1.49031	0.998221		-1.49031	0.998358		-1.49031	0.99718		-1.49031	0.996729		-1.49031	0.997634		-1.49031	0.997599		-1.49031	0.998328		-1.49031	0.99807		-1.49031	0.999316		-1.49031	0.997197		-1.49031	0.998143		-1.49031	0.99817		-1.49031	0.998022		-1.49031	0.999331		-1.49031	0.998476
-1.4158	0.998377		-1.4158	0.997088		-1.4158	0.997631		-1.4158	0.996543		-1.4158	0.998052		-1.4158	0.99729		-1.4158	0.99725		-1.4158	0.996636		-1.4158	0.998136		-1.4158	0.997113		-1.4158	0.998016		-1.4158	0.998009		-1.4158	0.997848		-1.4158	0.997529		-1.4158	0.997714		-1.4158	0.998262		-1.4158	0.998287
-1.34128	0.995625		-1.34128	0.996793		-1.34128	0.99851		-1.34128	0.998285		-1.34128	0.998589		-1.34128	0.998032		-1.34128	0.999404		-1.34128	0.997785		-1.34128	0.999057		-1.34128	0.998708		-1.34128	0.997818		-1.34128	0.996296		-1.34128	0.998819		-1.34128	0.997968		-1.34128	0.99829		-1.34128	0.998661		-1.34128	0.998988
-1.26677	0.996277		-1.26677	0.996358		-1.26677	0.997192		-1.26677	0.996322		-1.26677	0.997959		-1.26677	0.997897		-1.26677	0.997666		-1.26677	0.997365		-1.26677	0.997274		-1.26677	0.99716		-1.26677	0.998065		-1.26677	0.997707		-1.26677	0.997084		-1.26677	0.997048		-1.26677	0.997305		-1.26677	0.999216		-1.26677	0.997759
-1.19225	0.997408		-1.19225	0.998986		-1.19225	0.997214		-1.19225	0.997426		-1.19225	0.997423		-1.19225	0.996189		-1.19225	0.997856		-1.19225	0.998228		-1.19225	0.997672		-1.19225	0.998762		-1.19225	0.997717		-1.19225	0.998644		-1.19225	0.998816		-1.19225	0.997351		-1.19225	0.99841		-1.19225	0.999062		-1.19225	0.998417
-1.11773	0.99717		-1.11773	0.997107		-1.11773	0.997398		-1.11773	0.997303		-1.11773	0.997265		-1.11773	0.997219		-1.11773	0.998785		-1.11773	0.997821		-1.11773	0.996859		-1.11773	0.997252		-1.11773	0.998445		-1.11773	0.997536		-1.11773	0.998395		-1.11773	0.997841		-1.11773	0.997318		-1.11773	0.999134		-1.11773	0.997881
-1.04322	0.996212		-1.04322	0.996335		-1.04322	0.998371		-1.04322	0.997598		-1.04322	0.998845		-1.04322	0.997524		-1.04322	0.999344		-1.04322	0.996392		-1.04322	0.997358		-1.04322	0.998389		-1.04322	0.997912		-1.04322	0.99793		-1.04322	0.998522		-1.04322	0.997018		-1.04322	0.99764		-1.04322	0.999259		-1.04322	0.998657
-0.968703	0.996074		-0.968703	0.998264		-0.968703	0.997248		-0.968703	0.998944		-0.968703	0.99732		-0.968703	0.995725		-0.968703	0.997711		-0.968703	0.997189		-0.968703	0.99778		-0.968703	0.996468		-0.968703	0.998682		-0.968703	0.997588		-0.968703	0.997929		-0.968703	0.997962		-0.968703	0.997706		-0.968703	0.998246		-0.968703	0.999702
-0.894187	0.995292		-0.894187	0.999032		-0.894187	0.997064		-0.894187	0.997128		-0.894187	0.997775		-0.894187	0.997208		-0.894187	0.997395		-0.894187	0.995721		-0.894187	0.998516		-0.894187	0.996971		-0.894187	0.997418		-0.894187	0.997414		-0.894187	0.996746		-0.894187	0.99891		-0.894187	0.997676		-0.894187	0.997664		-0.894187	0.997881
-0.819672	0.998305		-0.819672	0.998442		-0.819672	0.997684		-0.819672	0.998288		-0.819672	0.998178		-0.819672	0.997467		-0.819672	0.99693		-0.819672	0.995828		-0.819672	0.99742		-0.819672	0.997154		-0.819672	0.998143		-0.819672	0.998696		-0.819672	0.997404		-0.819672	0.994744		-0.819672	0.997864		-0.819672	0.997021		-0.819672	0.996961
-0.745156	0.996492		-0.745156	0.996679		-0.745156	0.997056		-0.745156	0.994713		-0.745156	0.997279		-0.745156	0.997297		-0.745156	0.998362		-0.745156	0.996431		-0.745156	0.997581		-0.745156	0.997423		-0.745156	0.996849		-0.745156	0.998025		-0.745156	0.997344		-0.745156	0.99545		-0.745156	0.998521		-0.745156	0.997422		-0.745156	0.996128
-0.67064	0.995855		-0.67064	0.999141		-0.67064	0.996688		-0.67064	0.99907		-0.67064	0.998226		-0.67064	0.995526		-0.67064	0.998461		-0.67064	0.997469		-0.67064	0.997368		-0.67064	0.998095		-0.67064	0.996488		-0.67064	0.997993		-0.67064	0.996751		-0.67064	0.995026		-0.67064	0.998186		-0.67064	0.997335		-0.67064	0.997356
-0.596125	0.99556		-0.596125	0.997368		-0.596125	0.995434		-0.596125	0.995049		-0.596125	0.997166		-0.596125	0.997428		-0.596125	0.998806		-0.596125	0.996717		-0.596125	0.997689		-0.596125	0.995837		-0.596125	0.995591		-0.596125	0.996096		-0.596125	0.996998		-0.596125	0.995688		-0.596125	0.996623		-0.596125	0.999466		-0.596125	0.997118
-0.521609	0.997063		-0.521609	0.995934		-0.521609	0.996144		-0.521609	0.996977		-0.521609	0.995884		-0.521609	0.996481		-0.521609	0.996899		-0.521609	0.999068		-0.521609	0.997564		-0.521609	0.995426		-0.521609	0.996911		-0.521609	0.998466		-0.521609	0.99806		-0.521609	0.995667		-0.521609	0.998139		-0.521609	0.998868		-0.521609	0.997662
-0.447094	0.995652		-0.447094	0.997519		-0.447094	0.996523		-0.447094	0.997826		-0.447094	0.995918		-0.447094	0.997712		-0.447094	0.997184		-0.447094	0.996398		-0.447094	0.996262		-0.447094	0.995799		-0.447094	0.997047		-0.447094	0.997158		-0.447094	0.996657		-0.447094	0.995575		-0.447094	0.997733		-0.447094	0.999426		-0.447094	0.9975
-0.372578	0.996346		-0.372578	0.995685		-0.372578	0.996238		-0.372578	0.997328		-0.372578	0.995986		-0.372578	0.997879		-0.372578	0.996804		-0.372578	0.99686		-0.372578	0.997274		-0.372578	0.997505		-0.372578	0.9972		-0.372578	0.997253		-0.372578	0.997459		-0.372578	0.996234		-0.372578	0.997474		-0.372578	0.998251		-0.372578	0.997142
-0.298063	0.994081		-0.298063	0.994917		-0.298063	0.995953		-0.298063	0.996939		-0.298063	0.99586		-0.298063	0.997705		-0.298063	0.997377		-0.298063	0.996271		-0.298063	0.997469		-0.298063	0.997441		-0.298063	0.996082		-0.298063	0.995928		-0.298063	0.996631		-0.298063	0.995789		-0.298063	0.997338		-0.298063	0.999376		-0.298063	0.998184
-0.223547	0.994874		-0.223547	0.995401		-0.223547	0.996632		-0.223547	0.996788		-0.223547	0.995381		-0.223547	0.99642		-0.223547	0.994879		-0.223547	0.997359		-0.223547	0.996534		-0.223547	0.997391		-0.223547	0.997307		-0.223547	0.995287		-0.223547	0.995709		-0.223547	0.995513		-0.223547	0.996909		-0.223547	0.998382		-0.223547	0.996047
-0.149031	0.998205		-0.149031	0.996146		-0.149031	0.996565		-0.149031	0.996848		-0.149031	0.997419		-0.149031	0.995189		-0.149031	0.99706		-0.149031	0.995369		-0.149031	0.99637		-0.149031	0.99409		-0.149031	0.997284		-0.149031	0.997029		-0.149031	0.996047		-0.149031	0.994774		-0.149031	0.996397		-0.149031	0.999235		-0.149031	0.996658
-0.0745156	0.995779		-0.0745156	0.99654		-0.0745156	0.997252		-0.0745156	0.995782		-0.0745156	0.99691		-0.0745156	0.996055		-0.0745156	0.996491		-0.0745156	0.99658		-0.0745156	0.996897		-0.0745156	0.997574		-0.0745156	0.998451		-0.0745156	0.996701		-0.0745156	0.997536		-0.0745156	0.995682		-0.0745156	0.997654		-0.0745156	0.997303		-0.0745156	0.998376
0	0.996288		0	0.995564		0	0.997132		0	0.997128		0	0.997758		0	0.996033		0	0.996614		0	0.996551		0	0.995944		0	0.996718		0	0.996286		0	0.996622		0	0.996769		0	0.99513		0	0.995745		0	0.997579		0	0.996339
0.0745156	0.986836		0.0745156	0.987165		0.0745156	0.987958		0.0745156	0.98738		0.0745156	0.98746		0.0745156	0.989815		0.0745156	0.987888		0.0745156	0.987732		0.0745156	0.988731		0.0745156	0.987294		0.0745156	0.987535		0.0745156	0.987377		0.0745156	0.986704		0.0745156	0.987297		0.0745156	0.9864		0.0745156	0.988032		0.0745156	0.988299
0.149031	0.983839		0.149031	0.982774		0.149031	0.98534		0.149031	0.983184		0.149031	0.982026		0.149031	0.982326		0.149031	0.983363		0.149031	0.984272		0.149031	0.983549		0.149031	0.98223		0.149031	0.98183		0.149031	0.981627		0.149031	0.981247		0.149031	0.98108		0.149031	0.980571		0.149031	0.981797		0.149031	0.98203
0.223547	0.980255		0.223547	0.97819		0.223547	0.981544		0.223547	0.980159		0.223547	0.980559		0.223547	0.980346		0.223547	0.979925		0.223547	0.979792		0.223547	0.980343		0.223547	0.97916		0.223547	0.978465		0.223547	0.978521		0.223547	0.978821		0.223547	0.976531		0.223547	0.975806		0.223547	0.978626		0.223547	0.976482
0.298062	0.976859		0.298062	0.979189		0.298062	0.976737		0.298062	0.976367		0.298062	0.976647		0.298062	0.977496		0.298062	0.976125		0.298062	0.977116		0.298062	0.975691		0.298062	0.976051		0.298062	0.976144		0.298062	0.977495		0.298062	0.972909		0.298062	0.976404		0.298062	0.97361		0.298062	0.975261		0.298062	0.975367
0.372578	0.974782		0.372578	0.974428		0.372578	0.974807		0.372578	0.975484		0.372578	0.975087		0.372578	0.974554		0.372578	0.974961		0.372578	0.975228		0.372578	0.974396		0.372578	0.973817		0.372578	0.9739		0.372578	0.974714		0.372578	0.970876		0.372578	0.973016		0.372578	0.971092		0.372578	0.972032		0.372578	0.971507
0.447093	0.974027		0.447093	0.97327		0.447093	0.972929		0.447093	0.972848		0.447093	0.97321		0.447093	0.972339		0.447093	0.972427		0.447093	0.972129		0.447093	0.972592		0.447093	0.972301		0.447093	0.971199		0.447093	0.972916		0.447093	0.969378		0.447093	0.970002		0.447093	0.969208		0.447093	0.969238		0.447093	0.969897
0.521609	0.973038		0.521609	0.970896		0.521609	0.972587		0.521609	0.969118		0.521609	0.97137		0.521609	0.971235		0.521609	0.970189		0.521609	0.970221		0.521609	0.969064		0.521609	0.96918		0.521609	0.971196		0.521609	0.969533		0.521609	0.968051		0.521609	0.967695		0.521609	0.967923		0.521609	0.968707		0.521609	0.969375
0.596125	0.970267		0.596125	0.968539		0.596125	0.968765		0.596125	0.969816		0.596125	0.969499		0.596125	0.969716		0.596125	0.969493		0.596125	0.970937		0.596125	0.969061		0.596125	0.968741		0.596125	0.969843		0.596125	0.96758		0.596125	0.965643		0.596125	0.965041		0.596125	0.964734		0.596125	0.966737		0.596125	0.966932
0.67064	0.968304		0.67064	0.967795		0.67064	0.968689		0.67064	0.966577		0.67064	0.967936		0.67064	0.967672		0.67064	0.966991		0.67064	0.96732		0.67064	0.968283		0.67064	0.965942		0.67064	0.966014		0.67064	0.965453		0.67064	0.965267		0.67064	0.963589		0.67064	0.964009		0.67064	0.966575		0.67064	0.965898
0.745156	0.967155		0.745156	0.967273		0.745156	0.966943		0.745156	0.966966		0.745156	0.967806		0.745156	0.965549		0.745156	0.966076		0.745156	0.966529		0.745156	0.964291		0.745156	0.965806		0.745156	0.964908		0.745156	0.963152		0.745156	0.963383		0.745156	0.96116		0.745156	0.962462		0.745156	0.963773		0.745156	0.962628
0.819672	0.966495		0.819672	0.964697		0.819672	0.966677		0.819672	0.964393		0.819672	0.966951		0.819672	0.966067		0.819672	0.965309		0.819672	0.964749		0.819672	0.963401		0.819672	0.963424		0.819672	0.963341		0.819672	0.963786		0.819672	0.960043		0.819672	0.961217		0.819672	0.959565		0.819672	0.962662		0.819672	0.963759
0.894187	0.963291		0.894187	0.962992		0.894187	0.964232		0.894187	0.964144		0.894187	0.964783		0.894187	0.963583		0.894187	0.963364		0.894187	0.96288		0.894187	0.960846		0.894187	0.963143		0.894187	0.960828		0.894187	0.961035		0.894187	0.958751		0.894187	0.959186		0.894187	0.959165		0.894187	0.958718		0.894187	0.961248
0.968703	0.962889		0.968703	0.963086		0.968703	0.96377		0.968703	0.963724		0.968703	0.963627		0.968703	0.9609		0.968703	0.964599		0.968703	0.962799		0.968703	0.961419		0.968703	0.962413		0.968703	0.960282		0.968703	0.961025		0.968703	0.959662		0.968703	0.958087		0.968703	0.957765		0.968703	0.958987		0.968703	0.960423
1.04322	0.961823		1.04322	0.962364		1.04322	0.962351		1.04322	0.962104		1.04322	0.962642		1.04322	0.959931		1.04322	0.961333		1.04322	0.962515		1.04322	0.959119		1.04322	0.959655		1.04322	0.958459		1.04322	0.959542		1.04322	0.956918		1.04322	0.957007		1.04322	0.956276		1.04322	0.957578		1.04322	0.958397
1.11773	0.961555		1.11773	0.9596		1.11773	0.961742		1.11773	0.959518		1.11773	0.96017		1.11773	0.95898		1.11773	0.960802		1.11773	0.960526		1.11773	0.957633		1.11773	0.959687		1.11773	0.956459		1.11773	0.959135		1.11773	0.955592		1.11773	0.957785		1.11773	0.955668		1.11773	0.956704		1.11773	0.957466
1.19225	0.9597		1.19225	0.96188		1.19225	0.959384		1.19225	0.957435		1.19225	0.960385		1.19225	0.957326		1.19225	0.959623		1.19225	0.958817		1.19225	0.957678		1.19225	0.959867		1.19225	0.957431		1.19225	0.956791		1.19225	0.95467		1.19225	0.954391		1.19225	0.955651		1.19225	0.956496		1.19225	0.95646
1.26677	0.958814		1.26677	0.958907		1.26677	0.957863		1.26677	0.958413		1.26677	0.959161		1.26677	0.956311		1.26677	0.957889		1.26677	0.956799		1.26677	0.956055		1.26677	0.956095		1.26677	0.955107		1.26677	0.956344		1.26677	0.951353		1.26677	0.955481		1.26677	0.953529		1.26677	0.953806		1.26677	0.954931
1.34128	0.955223		1.34128	0.957641		1.34128	0.958584		1.34128	0.956847		1.34128	0.95661		1.34128	0.955214		1.34128	0.957868		1.34128	0.95731		1.34128	0.954045		1.34128	0.956493		1.34128	0.954466		1.34128	0.954568		1.34128	0.952175		1.34128	0.952535		1.34128	0.953153		1.34128	0.950864		1.34128	0.953724
1.4158	0.954659		1.4158	0.955969		1.4158	0.956575		1.4158	0.956047		1.4158	0.956076		1.4158	0.954554		1.4158	0.957199		1.4158	0.955386		1.4158	0.954869		1.4158	0.95587		1.4158	0.953859		1.4158	0.954723		1.4158	0.950605		1.4158	0.951704		1.4158	0.950739		1.4158	0.951502		1.4158	0.952994
1.49031	0.955759		1.49031	0.955867		1.49031	0.956429		1.49031	0.954835		1.49031	0.955341		1.49031	0.95399		1.49031	0.955517		1.49031	0.954858		1.49031	0.952185		1.49031	0.954651		1.49031	0.953433		1.49031	0.953661		1.49031	0.949568		1.49031	0.950988		1.49031	0.951748		1.49031	0.95139		1.49031	0.951501
1.56483	0.952969		1.56483	0.954445		1.56483	0.955118		1.56483	0.954814		1.56483	0.955649		1.56483	0.953258		1.56483	0.956298		1.56483	0.955321		1.56483	0.952137		1.56483	0.95268		1.56483	0.952678		1.56483	0.95108		1.56483	0.949482		1.56483	0.948806		1.56483	0.948652		1.56483	0.950202		1.56483	0.950624
1.63934	0.953272		1.63934	0.952505		1.63934	0.956109		1.63934	0.951105		1.63934	0.955256		1.63934	0.950611		1.63934	0.951759		1.63934	0.951649		1.63934	0.95088		1.63934	0.952215		1.63934	0.949691		1.63934	0.952382		1.63934	0.947572		1.63934	0.948203		1.63934	0.947703		1.63934	0.946168		1.63934	0.950711
1.71386	0.951003		1.71386	0.950792		1.71386	0.954551		1.71386	0.951477		1.71386	0.952855		1.71386	0.953319		1.71386	0.951773		1.71386	0.95034		1.71386	0.950678		1.71386	0.95044		1.71386	0.949515		1.71386	0.949976		1.71386	0.947188		1.71386	0.947354		1.71386	0.947073		1.71386	0.947239		1.71386	0.94803
1.78837	0.95042		1.78837	0.952618		1.78837	0.955475		1.78837	0.949903		1.78837	0.952868		1.78837	0.951242		1.78837	0.951154		1.78837	0.951707		1.78837	0.948839		1.78837	0.950468		1.78837	0.948286		1.78837	0.948263		1.78837	0.945535		1.78837	0.945279		1.78837	0.945256		1.78837	0.947119		1.78837	0.946361
1.86289	0.950167		1.86289	0.950902		1.86289	0.951382		1.86289	0.947618		1.86289	0.950724		1.86289	0.949024		1.86289	0.950711		1.86289	0.951867		1.86289	0.950193		1.86289	0.947871		1.86289	0.947519		1.86289	0.947642		1.86289	0.946014		1.86289	0.946101		1.86289	0.944498		1.86289	0.945817		1.86289	0.946328
1.93741	0.947549		1.93741	0.948599		1.93741	0.951092		1.93741	0.947144		1.93741	0.950392		1.93741	0.948872		1.93741	0.948621		1.93741	0.9495		1.93741	0.946525		1.93741	0.94596		1.93741	0.945179		1.93741	0.946912		1.93741	0.942969		1.93741	0.945466		1.93741	0.94515		1.93741	0.944974		1.93741	0.945
2.01192	0.94837		2.01192	0.94723		2.01192	0.951228		2.01192	0.946342		2.01192	0.950136		2.01192	0.948563		2.01192	0.949743		2.01192	0.947856		2.01192	0.946313		2.01192	0.945246		2.01192	0.945172		2.01192	0.946968		2.01192	0.941944		2.01192	0.944712		2.01192	0.944384		2.01192	0.94457		2.01192	0.94368
2.08644	0.94717		2.08644	0.946303		2.08644	0.949083		2.08644	0.946198		2.08644	0.948419		2.08644	0.947026		2.08644	0.947956		2.08644	0.947765		2.08644	0.94528		2.08644	0.944987		2.08644	0.943777		2.08644	0.945784		2.08644	0.942485		2.08644	0.942948		2.08644	0.942529		2.08644	0.944392		2.08644	0.942817
2.16095	0.945767		2.16095	0.948016		2.16095	0.947056		2.16095	0.946577		2.16095	0.948098		2.16095	0.945347		2.16095	0.94842		2.16095	0.945633		2.16095	0.944575		2.16095	0.946052		2.16095	0.944327		2.16095	0.945005		2.16095	0.940904		2.16095	0.941627		2.16095	0.94167		2.16095	0.943691		2.16095	0.942817
2.23547	0.944303		2.23547	0.944775		2.23547	0.947439		2.23547	0.944579		2.23547	0.949247		2.23547	0.945301		2.23547	0.947748		2.23547	0.945414		2.23547	0.944938		2.23547	0.94325		2.23547	0.940835		2.23547	0.945077		2.23547	0.940755		2.23547	0.94133		2.23547	0.939998		2.23547	0.940647		2.23547	0.941515
2.30998	0.944061		2.30998	0.945963		2.30998	0.946804		2.30998	0.942791		2.30998	0.947339		2.30998	0.944662		2.30998	0.945729		2.30998	0.946095		2.30998	0.943793		2.30998	0.9421		2.30998	0.942987		2.30998	0.943404		2.30998	0.938206		2.30998	0.941766		2.30998	0.939848		2.30998	0.939217		2.30998	0.94194
2.3845	0.943509		2.3845	0.944938		2.3845	0.944337		2.3845	0.942605		2.3845	0.947051		2.3845	0.943253		2.3845	0.944631		2.3845	0.943985		2.3845	0.941926		2.3845	0.9413		2.3845	0.940045		2.3845	0.944157		2.3845	0.938698		2.3845	0.939676		2.3845	0.940682		2.3845	0.93956		2.3845	0.939716
2.45901	0.942064		2.45901	0.943868		2.45901	0.946541		2.45901	0.941638		2.45901	0.945027		2.45901	0.943143		2.45901	0.94391		2.45901	0.94365		2.45901	0.941856		2.45901	0.941082		2.45901	0.939021		2.45901	0.941287		2.45901	0.937773		2.45901	0.939863		2.45901	0.938495		2.45901	0.939023		2.45901	0.941001
2.53353	0.942314		2.53353	0.943323		2.53353	0.9457		2.53353	0.941988		2.53353	0.945478		2.53353	0.940424		2.53353	0.945556		2.53353	0.941472		2.53353	0.942017		2.53353	0.939749		2.53353	0.939229		2.53353	0.941488		2.53353	0.937484		2.53353	0.937253		2.53353	0.937679		2.53353	0.938364		2.53353	0.938675
2.60805	0.942176		2.60805	0.941901		2.60805	0.943398		2.60805	0.939966		2.60805	0.944845		2.60805	0.940222		2.60805	0.943508		2.60805	0.943035		2.60805	0.939829		2.60805	0.938015		2.60805	0.936651		2.60805	0.939045		2.60805	0.935671		2.60805	0.93907		2.60805	0.937548		2.60805	0.936807		2.60805	0.93878
2.68256	0.940834		2.68256	0.94091		2.68256	0.942061		2.68256	0.940849		2.68256	0.94306		2.68256	0.939239		2.68256	0.942858		2.68256	0.941101		2.68256	0.940384		2.68256	0.937023		2.68256	0.93709		2.68256	0.939098		2.68256	0.935218		2.68256	0.937595		2.68256	0.937627		2.68256	0.936714		2.68256	0.938956
2.75708	0.940029		2.75708	0.939103		2.75708	0.94187		2.75708	0.938799		2.75708	0.942004		2.75708	0.939349		2.75708	0.942935		2.75708	0.941417		2.75708	0.938883		2.75708	0.936167		2.75708	0.936694		2.75708	0.938812		2.75708	0.934376		2.75708	0.935653		2.75708	0.936716		2.75708	0.93586		2.75708	0.93614
2.83159	0.939251		2.83159	0.938664		2.83159	0.942035		2.83159	0.938686		2.83159	0.941063		2.83159	0.937344		2.83159	0.941288		2.83159	0.939008		2.83159	0.938471		2.83159	0.937415		2.83159	0.936437		2.83159	0.937135		2.83159	0.934196		2.83159	0.934379		2.83159	0.93589		2.83159	0.935419		2.83159	0.93673
2.90611	0.938224		2.90611	0.939621		2.90611	0.94119		2.90611	0.936934		2.90611	0.941788		2.90611	0.937503		2.90611	0.940321		2.90611	0.939236		2.90611	0.936817		2.90611	0.936233		2.90611	0.934317		2.90611	0.937388		2.90611	0.933743		2.90611	0.935445		2.90611	0.934207		2.90611	0.934771		2.90611	0.935339
2.98062	0.937131		2.98062	0.938078		2.98062	0.941468		2.98062	0.935889		2.98062	0.941716		2.98062	0.937273		2.98062	0.939849		2.98062	0.93725		2.98062	0.93523		2.98062	0.935364		2.98062	0.935627		2.98062	0.93606		2.98062	0.931369		2.98062	0.932084		2.98062	0.933091		2.98062	0.933524		2.98062	0.93512
3.05514	0.937327		3.05514	0.938036		3.05514	0.938422		3.05514	0.936075		3.05514	0.941771		3.05514	0.934909		3.05514	0.939504		3.05514	0.936911		3.05514	0.936462		3.05514	0.933567		3.05514	0.932822		3.05514	0.93628		3.05514	0.931263		3.05514	0.933803		3.05514	0.932278		3.05514	0.932049		3.05514	0.933104
3.12966	0.936135		3.12966	0.937507		3.12966	0.938445		3.12966	0.935174		3.12966	0.938112		3.12966	0.935232		3.12966	0.939209		3.12966	0.936901		3.12966	0.93561		3.12966	0.932786		3.12966	0.931616		3.12966	0.935445		3.12966	0.931383		3.12966	0.931918		3.12966	0.933067		3.12966	0.933569		3.12966	0.933656
3.20417	0.935434		3.20417	0.936656		3.20417	0.937972		3.20417	0.933362		3.20417	0.938317		3.20417	0.934856		3.20417	0.93905		3.20417	0.935225		3.20417	0.933583		3.20417	0.931125		3.20417	0.93064		3.20417	0.93368		3.20417	0.929292		3.20417	0.931532		3.20417	0.932788		3.20417	0.931616		3.20417	0.93157
3.27869	0.934617		3.27869	0.935309		3.27869	0.936477		3.27869	0.934757		3.27869	0.937684		3.27869	0.932698		3.27869	0.936834		3.27869	0.935326		3.27869	0.935324		3.27869	0.931062		3.27869	0.930328		3.27869	0.932332		3.27869	0.92857		3.27869	0.929851		3.27869	0.93128		3.27869	0.930773		3.27869	0.932258
3.3532	0.935629		3.3532	0.935166		3.3532	0.935264		3.3532	0.933972		3.3532	0.937171		3.3532	0.932641		3.3532	0.936841		3.3532	0.933665		3.3532	0.933984		3.3532	0.930307		3.3532	0.930527		3.3532	0.933216		3.3532	0.928078		3.3532	0.931348		3.3532	0.930009		3.3532	0.929466		3.3532	0.93156
3.42772	0.933283		3.42772	0.932738		3.42772	0.936792		3.42772	0.933127		3.42772	0.935793		3.42772	0.934206		3.42772	0.934431		3.42772	0.935674		3.42772	0.932693		3.42772	0.929918		3.42772	0.9292		3.42772	0.93224		3.42772	0.927112		3.42772	0.92992		3.42772	0.929368		3.42772	0.93008		3.42772	0.930937
3.50223	0.934176		3.50223	0.934897		3.50223	0.935951		3.50223	0.932556		3.50223	0.936388		3.50223	0.932801		3.50223	0.935996		3.50223	0.934958		3.50223	0.932016		3.50223	0.930278		3.50223	0.927724		3.50223	0.930517		3.50223	0.925425		3.50223	0.930596		3.50223	0.928402		3.50223	0.928998		3.50223	0.930055
3.57675	0.932034		3.57675	0.932727		3.57675	0.936398		3.57675	0.930716		3.57675	0.935167		3.57675	0.931786		3.57675	0.934578		3.57675	0.933926		3.57675	0.931014		3.57675	0.92922		3.57675	0.927806		3.57675	0.932089		3.57675	0.925483		3.57675	0.929053		3.57675	0.929311		3.57675	0.928615		3.57675	0.930053
3.65126	0.931819		3.65126	0.931668		3.65126	0.935039		3.65126	0.932374		3.65126	0.93514		3.65126	0.930991		3.65126	0.934874		3.65126	0.931357		3.65126	0.930896		3.65126	0.928114		3.65126	0.928573		3.65126	0.929761		3.65126	0.924626		3.65126	0.927984		3.65126	0.927884		3.65126	0.928073		3.65126	0.930093
3.72578	0.931451		3.72578	0.932496		3.72578	0.933037		3.72578	0.931206		3.72578	0.934425		3.72578	0.930795		3.72578	0.936091		3.72578	0.932021		3.72578	0.928687		3.72578	0.926632		3.72578	0.927458		3.72578	0.929745		3.72578	0.926783		3.72578	0.928322		3.72578	0.926714		3.72578	0.927294		3.72578	0.927669
3.8003	0.931102		3.8003	0.93107		3.8003	0.932737		3.8003	0.929457		3.8003	0.934962		3.8003	0.929152		3.8003	0.932189		3.8003	0.929971		3.8003	0.92912		3.8003	0.926557		3.8003	0.925497		3.8003	0.928588		3.8003	0.924769		3.8003	0.926841		3.8003	0.926556		3.8003	0.926521		3.8003	0.92735
3.87481	0.929792		3.87481	0.929104		3.87481	0.932538		3.87481	0.928697		3.87481	0.93489		3.87481	0.929149		3.87481	0.932661		3.87481	0.930156		3.87481	0.928334		3.87481	0.925931		3.87481	0.924688		3.87481	0.927762		3.87481	0.923435		3.87481	0.928539		3.87481	0.926357		3.87481	0.926406		3.87481	0.927456
3.94933	0.928814		3.94933	0.928616		3.94933	0.931663		3.94933	0.926941		3.94933	0.932903		3.94933	0.927488		3.94933	0.931764		3.94933	0.929391		3.94933	0.928484		3.94933	0.925091		3.94933	0.925007		3.94933	0.926372		3.94933	0.923208		3.94933	0.924792		3.94933	0.925574		3.94933	0.92524		3.94933	0.925524
4.02384	0.929117		4.02384	0.928631		4.02384	0.932572		4.02384	0.926877		4.02384	0.933389		4.02384	0.92725		4.02384	0.932105		4.02384	0.929196		4.02384	0.927856		4.02384	0.924405		4.02384	0.922757		4.02384	0.926658		4.02384	0.921842		4.02384	0.925611		4.02384	0.925353		4.02384	0.924801		4.02384	0.925102
4.09836	0.926419		4.09836	0.92927		4.09836	0.931325		4.09836	0.926983		4.09836	0.930954		4.09836	0.926593		4.09836	0.929783		4.09836	0.92761		4.09836	0.926844		4.09836	0.923537		4.09836	0.925046		4.09836	0.928062		4.09836	0.923203		4.09836	0.925427		4.09836	0.924887		4.09836	0.923182		4.09836	0.925537
4.17287	0.928151		4.17287	0.928166		4.17287	0.931618		4.17287	0.92775		4.17287	0.930906		4.17287	0.926561		4.17287	0.929452		4.17287	0.926718		4.17287	0.924768		4.17287	0.92268		4.17287	0.923417		4.17287	0.926516		4.17287	0.920923		4.17287	0.92508		4.17287	0.923515		4.17287	0.924325		4.17287	0.924542
4.24739	0.926829		4.24739	0.927398		4.24739	0.931208		4.24739	0.925556		4.24739	0.931699		4.24739	0.925922		4.24739	0.929512		4.24739	0.925283		4.24739	0.924398		4.24739	0.920794		4.24739	0.924152		4.24739	0.924682		4.24739	0.920169		4.24739	0.924115		4.24739	0.92367		4.24739	0.923225		4.24739	0.924096
4.3219	0.925572		4.3219	0.927001		4.3219	0.930788		4.3219	0.924249		4.3219	0.930137		4.3219	0.925536		4.3219	0.929262		4.3219	0.925817		4.3219	0.925173		4.3219	0.922112		4.3219	0.920244		4.3219	0.924702		4.3219	0.920086		4.3219	0.924881		4.3219	0.922377		4.3219	0.923985		4.3219	0.922805
4.39642	0.927848		4.39642	0.925205		4.39642	0.929428		4.39642	0.921974		4.39642	0.928919		4.39642	0.92659		4.39642	0.92871		4.39642	0.925084		4.39642	0.922786		4.39642	0.921938		4.39642	0.921508		4.39642	0.924912		4.39642	0.919554		4.39642	0.923509		4.39642	0.920934		4.39642	0.922409		4.39642	0.923495
4.47094	0.924402		4.47094	0.925398		4.47094	0.926736		4.47094	0.923306		4.47094	0.928314		4.47094	0.924613		4.47094	0.928347		4.47094	0.924042		4.47094	0.922653		4.47094	0.920475		4.47094	0.919269		4.47094	0.92411		4.47094	0.920705		4.47094	0.922512		4.47094	0.921499		4.47094	0.922683		4.47094	0.922205
4.54545	0.925062		4.54545	0.924747		4.54545	0.927682		4.54545	0.923281		4.54545	0.927955		4.54545	0.92265		4.54545	0.927538		4.54545	0.92482		4.54545	0.923344		4.54545	0.920343		4.54545	0.918817		4.54545	0.922723		4.54545	0.918683		4.54545	0.921312		4.54545	0.921016		4.54545	0.922242		4.54545	0.922375
4.61997	0.922306		4.61997	0.924395		4.61997	0.928437		4.61997	0.92339		4.61997	0.928851		4.61997	0.922249		4.61997	0.92865		4.61997	0.924648		4.61997	0.921449		4.61997	0.919253		4.61997	0.919649		4.61997	0.92126		4.61997	0.918173		4.61997	0.921075		4.61997	0.920247		4.61997	0.919942		4.61997	0.920811
4.69448	0.923529		4.69448	0.923144		4.69448	0.927915		4.69448	0.922861		4.69448	0.927729		4.69448	0.921809		4.69448	0.926064		4.69448	0.922691		4.69448	0.923135		4.69448	0.91864		4.69448	0.917627		4.69448	0.922759		4.69448	0.91738		4.69448	0.92073		4.69448	0.920132		4.69448	0.920027		4.69448	0.9205
4.769	0.922682		4.769	0.923333		4.769	0.925407		4.769	0.921133		4.769	0.927979		4.769	0.922569		4.769	0.925191		4.769	0.921109		4.769	0.921317		4.769	0.916283		4.769	0.918111		4.769	0.922667		4.769	0.915567		4.769	0.919715		4.769	0.917871		4.769	0.920206		4.769	0.919667
4.84351	0.920435		4.84351	0.921952		4.84351	0.925632		4.84351	0.922342		4.84351	0.927893		4.84351	0.921713		4.84351	0.92562		4.84351	0.921431		4.84351	0.921195		4.84351	0.91641		4.84351	0.917191		4.84351	0.921566		4.84351	0.916265		4.84351	0.918845		4.84351	0.916878		4.84351	0.920578		4.84351	0.920405
4.91803	0.921225		4.91803	0.923979		4.91803	0.927232		4.91803	0.920127		4.91803	0.925728		4.91803	0.918884		4.91803	0.925831		4.91803	0.920657		4.91803	0.920884		4.91803	0.916943		4.91803	0.915982		4.91803	0.919951		4.91803	0.915429		4.91803	0.918426		4.91803	0.915482		4.91803	0.919772		4.91803	0.919892
4.99255	0.9207		4.99255	0.921253		4.99255	0.924855		4.99255	0.919292		4.99255	0.926245		4.99255	0.919867		4.99255	0.924354		4.99255	0.922161		4.99255	0.917395		4.99255	0.914956		4.99255	0.915192		4.99255	0.920494		4.99255	0.914893		4.99255	0.918307		4.99255	0.914593		4.99255	0.918911		4.99255	0.91734
5.06706	0.921635		5.06706	0.922327		5.06706	0.924577		5.06706	0.919383		5.06706	0.925099		5.06706	0.919339		5.06706	0.924674		5.06706	0.921243		5.06706	0.918239		5.06706	0.915061		5.06706	0.914396		5.06706	0.919379		5.06706	0.914839		5.06706	0.915567		5.06706	0.914903		5.06706	0.917606		5.06706	0.919069
5.14158	0.920382		5.14158	0.921563		5.14158	0.922692		5.14158	0.918476		5.14158	0.926005		5.14158	0.918558		5.14158	0.923432		5.14158	0.91984		5.14158	0.918229		5.14158	0.914195		5.14158	0.915875		5.14158	0.917719		5.14158	0.914389		5.14158	0.915499		5.14158	0.91321		5.14158	0.917824		5.14158	0.916586
5.21609	0.920251		5.21609	0.921253		5.21609	0.923499		5.21609	0.917627		5.21609	0.924165		5.21609	0.91838		5.21609	0.922038		5.21609	0.919901		5.21609	0.916051		5.21609	0.915		5.21609	0.914012		5.21609	0.918784		5.21609	0.913037		5.21609	0.916247		5.21609	0.91234		5.21609	0.916006		5.21609	0.916837
5.29061	0.917683		5.29061	0.918258		5.29061	0.920709		5.29061	0.917182		5.29061	0.924077		5.29061	0.918121		5.29061	0.921085		5.29061	0.917655		5.29061	0.916334		5.29061	0.913794		5.29061	0.914015		5.29061	0.917367		5.29061	0.912997		5.29061	0.914982		5.29061	0.91079		5.29061	0.91678		5.29061	0.91691
5.36512	0.91781		5.36512	0.918874		5.36512	0.922372		5.36512	0.916292		5.36512	0.923834		5.36512	0.9193		5.36512	0.919699		5.36512	0.917834		5.36512	0.918033		5.36512	0.911753		5.36512	0.914717		5.36512	0.917433		5.36512	0.912215		5.36512	0.915083		5.36512	0.910215		5.36512	0.915238		5.36512	0.91612
5.43964	0.920301		5.43964	0.919623		5.43964	0.923075		5.43964	0.91789		5.43964	0.924015		5.43964	0.917433		5.43964	0.921215		5.43964	0.916838		5.43964	0.915664		5.43964	0.910834		5.43964	0.913449		5.43964	0.916394		5.43964	0.911935		5.43964	0.914258		5.43964	0.910062		5.43964	0.914932		5.43964	0.914927
5.51415	0.917143		5.51415	0.91884		5.51415	0.921092		5.51415	0.915461		5.51415	0.922903		5.51415	0.916641		5.51415	0.920416		5.51415	0.915757		5.51415	0.916529		5.51415	0.911592		5.51415	0.912581		5.51415	0.915277		5.51415	0.910869		5.51415	0.914266		5.51415	0.908278		5.51415	0.914483		5.51415	0.914413
5.58867	0.917338		5.58867	0.917936		5.58867	0.92045		5.58867	0.914462		5.58867	0.923369		5.58867	0.916453		5.58867	0.919382		5.58867	0.917515		5.58867	0.913968		5.58867	0.912021		5.58867	0.91066		5.58867	0.915944		5.58867	0.910969		5.58867	0.913168		5.58867	0.907981		5.58867	0.915044		5.58867	0.914816
5.66319	0.91722		5.66319	0.916514		5.66319	0.918918		5.66319	0.914921		5.66319	0.921799		5.66319	0.915782		5.66319	0.919097		5.66319	0.91704		5.66319	0.915179		5.66319	0.91035		5.66319	0.910956		5.66319	0.915313		5.66319	0.909205		5.66319	0.91209		5.66319	0.907773		5.66319	0.914531		5.66319	0.913677
5.7377	0.915571		5.7377	0.916677		5.7377	0.920104		5.7377	0.913407		5.7377	0.92143		5.7377	0.916123		5.7377	0.920367		5.7377	0.915627		5.7377	0.914907		5.7377	0.908717		5.7377	0.909581		5.7377	0.915398		5.7377	0.909895		5.7377	0.913426		5.7377	0.906399		5.7377	0.913704		5.7377	0.913353
5.81222	0.915292		5.81222	0.916442		5.81222	0.919834		5.81222	0.913607		5.81222	0.919343		5.81222	0.913862		5.81222	0.918671		5.81222	0.916382		5.81222	0.913748		5.81222	0.907665		5.81222	0.911434		5.81222	0.913084		5.81222	0.908947		5.81222	0.911968		5.81222	0.905676		5.81222	0.912838		5.81222	0.912176
5.88673	0.913966		5.88673	0.916204		5.88673	0.917047		5.88673	0.91149		5.88673	0.919863		5.88673	0.91498		5.88673	0.919621		5.88673	0.913827		5.88673	0.913137		5.88673	0.907412		5.88673	0.908196		5.88673	0.913958		5.88673	0.909649		5.88673	0.911131		5.88673	0.90533		5.88673	0.912593		5.88673	0.913117
5.96125	0.914514		5.96125	0.915179		5.96125	0.918426		5.96125	0.912531		5.96125	0.919839		5.96125	0.913081		5.96125	0.918369		5.96125	0.912873		5.96125	0.91371		5.96125	0.905959		5.96125	0.907263		5.96125	0.91289		5.96125	0.906882		5.96125	0.911603		5.96125	0.903917		5.96125	0.911865		5.96125	0.91286
6.03576	0.914659		6.03576	0.913005		6.03576	0.917877		6.03576	0.911129		6.03576	0.919891		6.03576	0.912947		6.03576	0.918576		6.03576	0.912355		6.03576	0.912474		6.03576	0.907336		6.03576	0.908492		6.03576	0.911697		6.03576	0.908429		6.03576	0.911092		6.03576	0.905207		6.03576	0.911028		6.03576	0.911859
6.11028	0.913164		6.11028	0.913565		6.11028	0.917442		6.11028	0.912184		6.11028	0.918516		6.11028	0.913227		6.11028	0.918763		6.11028	0.911707		6.11028	0.912042		6.11028	0.906256		6.11028	0.908687		6.11028	0.912338		6.11028	0.905705		6.11028	0.908922		6.11028	0.903229		6.11028	0.909965		6.11028	0.911602
6.18479	0.912428		6.18479	0.914627		6.18479	0.915151		6.18479	0.911556		6.18479	0.918868		6.18479	0.912276		6.18479	0.917746		6.18479	0.912121		6.18479	0.91081		6.18479	0.905934		6.18479	0.907308		6.18479	0.911726		6.18479	0.907343		6.18479	0.90984		6.18479	0.902801		6.18479	0.909986		6.18479	0.910937
6.25931	0.911405		6.25931	0.912373		6.25931	0.917183		6.25931	0.910936		6.25931	0.917179		6.25931	0.912347		6.25931	0.916148		6.25931	0.911408		6.25931	0.908891		6.25931	0.906651		6.25931	0.907084		6.25931	0.910385		6.25931	0.906289		6.25931	0.908278		6.25931	0.901486		6.25931	0.909882		6.25931	0.90973
6.33383	0.911543		6.33383	0.911863		6.33383	0.915189		6.33383	0.909418		6.33383	0.91816		6.33383	0.911765		6.33383	0.916775		6.33383	0.910311		6.33383	0.90939		6.33383	0.904547		6.33383	0.905972		6.33383	0.910151		6.33383	0.905662		6.33383	0.909465		6.33383	0.901691		6.33383	0.909643		6.33383	0.909871
6.40834	0.911076		6.40834	0.912608		6.40834	0.915771		6.40834	0.908416		6.40834	0.917582		6.40834	0.910604		6.40834	0.915417		6.40834	0.911167		6.40834	0.910904		6.40834	0.903217		6.40834	0.905		6.40834	0.909402		6.40834	0.906051		6.40834	0.906514		6.40834	0.902258		6.40834	0.907921		6.40834	0.910474
6.48286	0.910562		6.48286	0.910989		6.48286	0.914742		6.48286	0.910775		6.48286	0.916607		6.48286	0.910331		6.48286	0.914857		6.48286	0.910754		6.48286	0.90881		6.48286	0.90256		6.48286	0.904779		6.48286	0.909629		6.48286	0.90339		6.48286	0.907357		6.48286	0.901604		6.48286	0.909284		6.48286	0.90966
6.55737	0.910489		6.55737	0.911923		6.55737	0.913897		6.55737	0.910428		6.55737	0.917466		6.55737	0.909486		6.55737	0.916134		6.55737	0.909178		6.55737	0.907292		6.55737	0.904449		6.55737	0.904357		6.55737	0.909737		6.55737	0.903992		6.55737	0.90861		6.55737	0.90054		6.55737	0.908171		6.55737	0.909208
6.63189	0.911187		6.63189	0.910286		6.63189	0.913878		6.63189	0.906183		6.63189	0.914723		6.63189	0.90944		6.63189	0.912074		6.63189	0.908817		6.63189	0.905635		6.63189	0.90237		6.63189	0.904402		6.63189	0.908998		6.63189	0.905046		6.63189	0.907236		6.63189	0.901767		6.63189	0.908147		6.63189	0.909884
6.7064	0.908921		6.7064	0.910974		6.7064	0.913056		6.7064	0.908906		6.7064	0.916939		6.7064	0.90955		6.7064	0.913027		6.7064	0.908582		6.7064	0.906828		6.7064	0.90117		6.7064	0.90369		6.7064	0.908412		6.7064	0.903213		6.7064	0.90568		6.7064	0.900946		6.7064	0.907246		6.7064	0.909105
6.78092	0.908626		6.78092	0.910569		6.78092	0.912793		6.78092	0.907179		6.78092	0.916396		6.78092	0.91005		6.78092	0.913203		6.78092	0.907524		6.78092	0.906022		6.78092	0.90038		6.78092	0.902552		6.78092	0.908416		6.78092	0.904035		6.78092	0.906009		6.78092	0.900384		6.78092	0.908402		6.78092	0.907019
6.85544	0.907653		6.85544	0.910085		6.85544	0.912522		6.85544	0.904819		6.85544	0.915571		6.85544	0.908155		6.85544	0.913238		6.85544	0.907837		6.85544	0.906944		6.85544	0.899963		6.85544	0.904119		6.85544	0.909014		6.85544	0.902018		6.85544	0.905122		6.85544	0.900022		6.85544	0.906802		6.85544	0.907106
6.92995	0.909339		6.92995	0.910479		6.92995	0.911937		6.92995	0.905282		6.92995	0.914768		6.92995	0.909206		6.92995	0.912584		6.92995	0.907391		6.92995	0.904675		6.92995	0.900295		6.92995	0.90211		6.92995	0.90909		6.92995	0.900916		6.92995	0.904172		6.92995	0.900815		6.92995	0.907333		6.92995	0.904982
7.00447	0.908806		7.00447	0.908686		7.00447	0.910735		7.00447	0.904676		7.00447	0.913157		7.00447	0.90796		7.00447	0.912257		7.00447	0.907772		7.00447	0.905799		7.00447	0.899748		7.00447	0.90081		7.00447	0.908481		7.00447	0.901884		7.00447	0.906535		7.00447	0.900319		7.00447	0.907089		7.00447	0.907082
7.07898	0.906725		7.07898	0.909128		7.07898	0.911283		7.07898	0.906323		7.07898	0.914798		7.07898	0.907151		7.07898	0.911704		7.07898	0.907895		7.07898	0.904473		7.07898	0.898238		7.07898	0.903885		7.07898	0.906696		7.07898	0.899982		7.07898	0.903227		7.07898	0.898415		7.07898	0.905725		7.07898	0.906511
7.1535	0.909224		7.1535	0.908357		7.1535	0.91081		7.1535	0.905549		7.1535	0.913817		7.1535	0.907215		7.1535	0.908826		7.1535	0.906567		7.1535	0.904745		7.1535	0.898993		7.1535	0.900527		7.1535	0.905585		7.1535	0.903508		7.1535	0.904439		7.1535	0.898374		7.1535	0.906244		7.1535	0.906213
7.22801	0.907009		7.22801	0.908157		7.22801	0.911249		7.22801	0.904819		7.22801	0.91419		7.22801	0.904592		7.22801	0.910568		7.22801	0.905258		7.22801	0.90151		7.22801	0.897502		7.22801	0.899939		7.22801	0.906055		7.22801	0.899939		7.22801	0.904275		7.22801	0.899367		7.22801	0.905034		7.22801	0.906319
7.30253	0.907212		7.30253	0.908425		7.30253	0.910994		7.30253	0.903309		7.30253	0.913605		7.30253	0.904698		7.30253	0.909196		7.30253	0.905317		7.30253	0.903004		7.30253	0.897136		7.30253	0.90016		7.30253	0.90668		7.30253	0.89991		7.30253	0.902351		7.30253	0.899792		7.30253	0.905127		7.30253	0.905607
7.37704	0.904659		7.37704	0.908871		7.37704	0.910142		7.37704	0.904297		7.37704	0.912976		7.37704	0.905092		7.37704	0.91042		7.37704	0.905535		7.37704	0.90263		7.37704	0.896952		7.37704	0.899568		7.37704	0.905516		7.37704	0.899472		7.37704	0.902957		7.37704	0.897261		7.37704	0.905595		7.37704	0.905561
7.45156	0.906771		7.45156	0.906795		7.45156	0.909676		7.45156	0.902422		7.45156	0.911594		7.45156	0.904354		7.45156	0.910227		7.45156	0.903888		7.45156	0.902854		7.45156	0.896589		7.45156	0.901655		7.45156	0.904372		7.45156	0.900655		7.45156	0.902277		7.45156	0.897329		7.45156	0.904561		7.45156	0.904325
7.52608	0.905713		7.52608	0.906693		7.52608	0.909146		7.52608	0.901816		7.52608	0.911738		7.52608	0.905106		7.52608	0.909762		7.52608	0.903728		7.52608	0.901901		7.52608	0.894984		7.52608	0.899744		7.52608	0.903271		7.52608	0.89932		7.52608	0.902824		7.52608	0.897338		7.52608	0.905282		7.52608	0.903292
7.60059	0.905338		7.60059	0.9072		7.60059	0.907877		7.60059	0.901766		7.60059	0.909751		7.60059	0.905035		7.60059	0.907349		7.60059	0.903295		7.60059	0.902533		7.60059	0.895714		7.60059	0.897673		7.60059	0.903833		7.60059	0.898241		7.60059	0.903103		7.60059	0.898216		7.60059	0.904681		7.60059	0.90235
7.67511	0.90518		7.67511	0.906099		7.67511	0.908782		7.67511	0.901861		7.67511	0.910674		7.67511	0.904851		7.67511	0.90801		7.67511	0.902182		7.67511	0.902023		7.67511	0.894744		7.67511	0.898879		7.67511	0.904648		7.67511	0.896983		7.67511	0.902779		7.67511	0.898535		7.67511	0.904091		7.67511	0.903259
7.74962	0.904751		7.74962	0.906039		7.74962	0.908324		7.74962	0.901735		7.74962	0.909836		7.74962	0.903474		7.74962	0.908999		7.74962	0.902914		7.74962	0.900711		7.74962	0.893929		7.74962	0.897452		7.74962	0.903856		7.74962	0.897831		7.74962	0.902583		7.74962	0.898131		7.74962	0.903068		7.74962	0.902626
7.82414	0.903743		7.82414	0.905411		7.82414	0.908129		7.82414	0.901472		7.82414	0.911563		7.82414	0.904741		7.82414	0.908049		7.82414	0.901824		7.82414	0.901046		7.82414	0.893926		7.82414	0.896678		7.82414	0.900766		7.82414	0.89802		7.82414	0.900807		7.82414	0.896768		7.82414	0.902836		7.82414	0.903218
7.89865	0.90428		7.89865	0.905339		7.89865	0.906762		7.89865	0.901023		7.89865	0.908766		7.89865	0.902004		7.89865	0.907616		7.89865	0.901573		7.89865	0.899095		7.89865	0.893638		7.89865	0.898775		7.89865	0.902771		7.89865	0.896588		7.89865	0.900249		7.89865	0.896969		7.89865	0.904843		7.89865	0.903343
7.97317	0.902478		7.97317	0.904023		7.97317	0.90799		7.97317	0.901293		7.97317	0.908766		7.97317	0.902104		7.97317	0.906011		7.97317	0.901557		7.97317	0.900299		7.97317	0.892043		7.97317	0.897741		7.97317	0.901045		7.97317	0.896015		7.97317	0.899614		7.97317	0.896765		7.97317	0.902929		7.97317	0.90215
8.04768	0.903678		8.04768	0.903411		8.04768	0.906863		8.04768	0.900291		8.04768	0.909364		8.04768	0.900681		8.04768	0.907598		8.04768	0.902791		8.04768	0.900184		8.04768	0.892084		8.04768	0.897351		8.04768	0.899645		8.04768	0.897708		8.04768	0.89956		8.04768	0.895625		8.04768	0.90143		8.04768	0.902374
8.1222	0.904157		8.1222	0.902957		8.1222	0.905725		8.1222	0.900778		8.1222	0.909361		8.1222	0.901376		8.1222	0.907785		8.1222	0.902263		8.1222	0.898938		8.1222	0.892435		8.1222	0.896327		8.1222	0.902354		8.1222	0.897917		8.1222	0.898976		8.1222	0.895166		8.1222	0.902823		8.1222	0.90018
8.19672	0.902183		8.19672	0.903429		8.19672	0.903352		8.19672	0.900179		8.19672	0.910424		8.19672	0.903665		8.19672	0.905867		8.19672	0.901039		8.19672	0.897232		8.19672	0.892065		8.19672	0.895228		8.19672	0.899372		8.19672	0.897447		8.19672	0.898215		8.19672	0.895423		8.19672	0.90139		8.19672	0.901782
8.27123	0.90203		8.27123	0.90296		8.27123	0.90627		8.27123	0.899733		8.27123	0.907422		8.27123	0.901859		8.27123	0.904678		8.27123	0.900154		8.27123	0.898331		8.27123	0.891591		8.27123	0.894883		8.27123	0.900519		8.27123	0.897255		8.27123	0.898777		8.27123	0.896541		8.27123	0.901553		8.27123	0.902318
8.34575	0.901907		8.34575	0.900831		8.34575	0.904674		8.34575	0.896484		8.34575	0.908595		8.34575	0.900762		8.34575	0.906367		8.34575	0.900561		8.34575	0.897525		8.34575	0.891386		8.34575	0.895157		8.34575	0.898471		8.34575	0.89578		8.34575	0.897743		8.34575	0.896828		8.34575	0.901547		8.34575	0.901395
8.42026	0.902463		8.42026	0.901777		8.42026	0.90485		8.42026	0.898685		8.42026	0.907682		8.42026	0.900588		8.42026	0.905586		8.42026	0.899047		8.42026	0.897323		8.42026	0.889377		8.42026	0.894539		8.42026	0.898054		8.42026	0.896015		8.42026	0.895606		8.42026	0.895573		8.42026	0.901457		8.42026	0.900765
8.49478	0.901286		8.49478	0.901966		8.49478	0.902072		8.49478	0.898353		8.49478	0.906331		8.49478	0.900145		8.49478	0.905069		8.49478	0.897605		8.49478	0.898042		8.49478	0.889939		8.49478	0.893775		8.49478	0.89899		8.49478	0.89515		8.49478	0.897461		8.49478	0.895303		8.49478	0.899655		8.49478	0.900318
8.56929	0.901428		8.56929	0.901497		8.56929	0.903638		8.56929	0.897718		8.56929	0.907039		8.56929	0.89913		8.56929	0.902876		8.56929	0.898965		8.56929	0.898042		8.56929	0.889146		8.56929	0.893164		8.56929	0.899066		8.56929	0.896284		8.56929	0.897132		8.56929	0.894034		8.56929	0.900545		8.56929	0.90149
8.64381	0.899531		8.64381	0.900695		8.64381	0.903457		8.64381	0.897942		8.64381	0.906604		8.64381	0.897738		8.64381	0.903932		8.64381	0.89836		8.64381	0.896503		8.64381	0.889683		8.64381	0.892822		8.64381	0.897301		8.64381	0.896937		8.64381	0.896155		8.64381	0.893816		8.64381	0.899942		8.64381	0.898809
8.71833	0.899098		8.71833	0.899701		8.71833	0.90244		8.71833	0.897336		8.71833	0.90526		8.71833	0.898799		8.71833	0.903221		8.71833	0.898054		8.71833	0.896388		8.71833	0.886812		8.71833	0.891619		8.71833	0.897948		8.71833	0.894955		8.71833	0.896413		8.71833	0.894084		8.71833	0.899549		8.71833	0.898113
8.79284	0.89873		8.79284	0.901501		8.79284	0.902184		8.79284	0.897304		8.79284	0.907264		8.79284	0.897919		8.79284	0.9037		8.79284	0.89767		8.79284	0.8963		8.79284	0.887791		8.79284	0.893294		8.79284	0.896397		8.79284	0.895035		8.79284	0.894442		8.79284	0.892493		8.79284	0.900351		8.79284	0.898725
8.86736	0.898803		8.86736	0.900397		8.86736	0.903104		8.86736	0.897245		8.86736	0.906468		8.86736	0.897323		8.86736	0.902581		8.86736	0.897331		8.86736	0.895913		8.86736	0.885358		8.86736	0.890381		8.86736	0.897228		8.86736	0.895709		8.86736	0.89562		8.86736	0.891869		8.86736	0.899394		8.86736	0.899144
8.94187	0.898576		8.94187	0.899356		8.94187	0.901835		8.94187	0.896884		8.94187	0.907138		8.94187	0.899389		8.94187	0.901543		8.94187	0.897748		8.94187	0.894371		8.94187	0.888101		8.94187	0.892322		8.94187	0.897445		8.94187	0.892904		8.94187	0.895062		8.94187	0.893314		8.94187	0.899232		8.94187	0.898717
9.01639	0.90052		9.01639	0.899341		9.01639	0.901137		9.01639	0.896957		9.01639	0.906683		9.01639	0.898494		9.01639	0.902679		9.01639	0.89698		9.01639	0.894374		9.01639	0.885213		9.01639	0.891558		9.01639	0.897103		9.01639	0.894337		9.01639	0.894673		9.01639	0.891956		9.01639	0.900266		9.01639	0.899477
9.0909	0.897706		9.0909	0.899837		9.0909	0.901219		9.0909	0.897466		9.0909	0.90526		9.0909	0.896712		9.0909	0.90118		9.0909	0.896963		9.0909	0.894967		9.0909	0.884932		9.0909	0.891714		9.0909	0.896048		9.0909	0.894122		9.0909	0.893578		9.0909	0.891487		9.0909	0.898778		9.0909	0.898633
9.16542	0.900585		9.16542	0.900128		9.16542	0.901959		9.16542	0.89538		9.16542	0.904436		9.16542	0.896684		9.16542	0.900955		9.16542	0.897611		9.16542	0.894475		9.16542	0.885175		9.16542	0.892185		9.16542	0.895703		9.16542	0.893406		9.16542	0.893679		9.16542	0.892859		9.16542	0.898746		9.16542	0.897943
9.23993	0.898312		9.23993	0.901618		9.23993	0.902162		9.23993	0.894132		9.23993	0.905401		9.23993	0.896358		9.23993	0.90225		9.23993	0.896625		9.23993	0.894985		9.23993	0.884332		9.23993	0.89146		9.23993	0.896604		9.23993	0.892523		9.23993	0.89353		9.23993	0.891956		9.23993	0.899466		9.23993	0.897107
9.31445	0.898412		9.31445	0.89778		9.31445	0.903172		9.31445	0.895342		9.31445	0.905274		9.31445	0.89694		9.31445	0.900424		9.31445	0.893529		9.31445	0.892936		9.31445	0.88503		9.31445	0.889766		9.31445	0.895308		9.31445	0.893268		9.31445	0.89285		9.31445	0.891648		9.31445	0.898767		9.31445	0.897981
9.38897	0.898021		9.38897	0.898127		9.38897	0.899852		9.38897	0.894024		9.38897	0.904853		9.38897	0.896712		9.38897	0.900051		9.38897	0.895069		9.38897	0.893519		9.38897	0.883106		9.38897	0.890764		9.38897	0.894608		9.38897	0.891601		9.38897	0.89318		9.38897	0.891113		9.38897	0.897938		9.38897	0.897773
9.46348	0.897143		9.46348	0.898789		9.46348	0.901099		9.46348	0.895292		9.46348	0.904662		9.46348	0.897628		9.46348	0.900987		9.46348	0.894401		9.46348	0.892964		9.46348	0.882518		9.46348	0.889175		9.46348	0.895289		9.46348	0.89246		9.46348	0.890668		9.46348	0.89027		9.46348	0.899974		9.46348	0.897586
9.538	0.898645		9.538	0.89888		9.538	0.900423		9.538	0.894833		9.538	0.905469		9.538	0.896968		9.538	0.901645		9.538	0.89376		9.538	0.892985		9.538	0.883305		9.538	0.889347		9.538	0.895272		9.538	0.891415		9.538	0.890867		9.538	0.890824		9.538	0.897497		9.538	0.898866
9.61251	0.897672		9.61251	0.898029		9.61251	0.899901		9.61251	0.894269		9.61251	0.90486		9.61251	0.895474		9.61251	0.899386		9.61251	0.894828		9.61251	0.893373		9.61251	0.882976		9.61251	0.888261		9.61251	0.894884		9.61251	0.891518		9.61251	0.890291		9.61251	0.889878		9.61251	0.89709		9.61251	0.897489
9.68703	0.89822		9.68703	0.899897		9.68703	0.901268		9.68703	0.893589		9.68703	0.904563		9.68703	0.896091		9.68703	0.898932		9.68703	0.894392		9.68703	0.894353		9.68703	0.88322		9.68703	0.889659		9.68703	0.893865		9.68703	0.890859		9.68703	0.889169		9.68703	0.889485		9.68703	0.896099		9.68703	0.89695
9.76154	0.896886		9.76154	0.897182		9.76154	0.899785		9.76154	0.893196		9.76154	0.904758		9.76154	0.895051		9.76154	0.899699		9.76154	0.894678		9.76154	0.891244		9.76154	0.88297		9.76154	0.888762		9.76154	0.894779		9.76154	0.89214		9.76154	0.889424		9.76154	0.890011		9.76154	0.896192		9.76154	0.897556
9.83606	0.896733		9.83606	0.897008		9.83606	0.897839		9.83606	0.894346		9.83606	0.90301		9.83606	0.894171		9.83606	0.900125		9.83606	0.893506		9.83606	0.892099		9.83606	0.882859		9.83606	0.890842		9.83606	0.894322		9.83606	0.89071		9.83606	0.888171		9.83606	0.888967		9.83606	0.897196		9.83606	0.896939
9.91057	0.893655		9.91057	0.896819		9.91057	0.898696		9.91057	0.893098		9.91057	0.902613		9.91057	0.894036		9.91057	0.898278		9.91057	0.893167		9.91057	0.891795		9.91057	0.882585		9.91057	0.888752		9.91057	0.894257		9.91057	0.89106		9.91057	0.891232		9.91057	0.888549		9.91057	0.897752		9.91057	0.896452
9.98509	0.894379		9.98509	0.895662		9.98509	0.899924		9.98509	0.891766		9.98509	0.902213		9.98509	0.894548		9.98509	0.89965		9.98509	0.892764		9.98509	0.890762		9.98509	0.882202		9.98509	0.888564		9.98509	0.895318		9.98509	0.891212		9.98509	0.888055		9.98509	0.890295		9.98509	0.89852		9.98509	0.896095
10.0596	0.89505		10.0596	0.897367		10.0596	0.89802		10.0596	0.891878		10.0596	0.901475		10.0596	0.894888		10.0596	0.898957		10.0596	0.893203		10.0596	0.892263		10.0596	0.881154		10.0596	0.888781		10.0596	0.893878		10.0596	0.889762		10.0596	0.887999		10.0596	0.888623		10.0596	0.896614		10.0596	0.895119
10.1341	0.894157		10.1341	0.89615		10.1341	0.896934		10.1341	0.892818		10.1341	0.9017		10.1341	0.894977		10.1341	0.899717		10.1341	0.893744		10.1341	0.890305		10.1341	0.879299		10.1341	0.888105		10.1341	0.893116		10.1341	0.891051		10.1341	0.886838		10.1341	0.890546		10.1341	0.898528		10.1341	0.896956
10.2086	0.892827		10.2086	0.894686		10.2086	0.898594		10.2086	0.892509		10.2086	0.902046		10.2086	0.894853		10.2086	0.897979		10.2086	0.892823		10.2086	0.889702		10.2086	0.881147		10.2086	0.887835		10.2086	0.893701		10.2086	0.888797		10.2086	0.886274		10.2086	0.888451		10.2086	0.896208		10.2086	0.897131
10.2832	0.894057		10.2832	0.894062		10.2832	0.898222		10.2832	0.891693		10.2832	0.902155		10.2832	0.894019		10.2832	0.898696		10.2832	0.892168		10.2832	0.890319		10.2832	0.881065		10.2832	0.88727		10.2832	0.893106		10.2832	0.889648		10.2832	0.886648		10.2832	0.888347		10.2832	0.896056		10.2832	0.895757
10.3577	0.893981		10.3577	0.896339		10.3577	0.897434		10.3577	0.890978		10.3577	0.901492		10.3577	0.894455		10.3577	0.898228		10.3577	0.891201		10.3577	0.891097		10.3577	0.879533		10.3577	0.888186		10.3577	0.8933		10.3577	0.890043		10.3577	0.885431		10.3577	0.887213		10.3577	0.895503		10.3577	0.897012
10.4322	0.892701		10.4322	0.894992		10.4322	0.898534		10.4322	0.891587		10.4322	0.902179		10.4322	0.893933		10.4322	0.897841		10.4322	0.893474		10.4322	0.889866		10.4322	0.880032		10.4322	0.887432		10.4322	0.892337		10.4322	0.887958		10.4322	0.887016		10.4322	0.888129		10.4322	0.89608		10.4322	0.896147
10.5067	0.893931		10.5067	0.895008		10.5067	0.895076		10.5067	0.891304		10.5067	0.900486		10.5067	0.894906		10.5067	0.897542		10.5067	0.891725		10.5067	0.889409		10.5067	0.879315		10.5067	0.88673		10.5067	0.892051		10.5067	0.890332		10.5067	0.88541		10.5067	0.886173		10.5067	0.895761		10.5067	0.896342
10.5812	0.89456		10.5812	0.895488		10.5812	0.896289		10.5812	0.891363		10.5812	0.899819		10.5812	0.893486		10.5812	0.897398		10.5812	0.890872		10.5812	0.890714		10.5812	0.879362		10.5812	0.887507		10.5812	0.892222		10.5812	0.8887		10.5812	0.885472		10.5812	0.8873		10.5812	0.896176		10.5812	0.895706
10.6557	0.892612		10.6557	0.896936		10.6557	0.896882		10.6557	0.891258		10.6557	0.901187		10.6557	0.892947		10.6557	0.897549		10.6557	0.890781		10.6557	0.889897		10.6557	0.879018		10.6557	0.886067		10.6557	0.891909		10.6557	0.889639		10.6557	0.883224		10.6557	0.888072		10.6557	0.895142		10.6557	0.896666
10.7302	0.891696		10.7302	0.89483		10.7302	0.896653		10.7302	0.890536		10.7302	0.899577		10.7302	0.892553		10.7302	0.897303		10.7302	0.891234		10.7302	0.889764		10.7302	0.879486		10.7302	0.885716		10.7302	0.890818		10.7302	0.888316		10.7302	0.883976		10.7302	0.887461		10.7302	0.895033		10.7302	0.894599
10.8048	0.893023		10.8048	0.896104		10.8048	0.896645		10.8048	0.891693		10.8048	0.900233		10.8048	0.892798		10.8048	0.896462		10.8048	0.891983		10.8048	0.888257		10.8048	0.878762		10.8048	0.885732		10.8048	0.892978		10.8048	0.888095		10.8048	0.883673		10.8048	0.88823		10.8048	0.895631		10.8048	0.893666
10.8793	0.892206		10.8793	0.893446		10.8793	0.894486		10.8793	0.890231		10.8793	0.900709		10.8793	0.891651		10.8793	0.896733		10.8793	0.891276		10.8793	0.888013		10.8793	0.878847		10.8793	0.886203		10.8793	0.891558		10.8793	0.888425		10.8793	0.883593		10.8793	0.886779		10.8793	0.895546		10.8793	0.895603
10.9538	0.890397		10.9538	0.893809		10.9538	0.897017		10.9538	0.890175		10.9538	0.89877		10.9538	0.891907		10.9538	0.895125		10.9538	0.891338		10.9538	0.890106		10.9538	0.879264		10.9538	0.885778		10.9538	0.893034		10.9538	0.886955		10.9538	0.882441		10.9538	0.887515		10.9538	0.89616		10.9538	0.895922
11.0283	0.891934		11.0283	0.894096		11.0283	0.894088		11.0283	0.889449		11.0283	0.898445		11.0283	0.892737		11.0283	0.896107		11.0283	0.889564		11.0283	0.888878		11.0283	0.878061		11.0283	0.885716		11.0283	0.892176		11.0283	0.886657		11.0283	0.881796		11.0283	0.88817		11.0283	0.895644		11.0283	0.894069
11.1028	0.893318		11.1028	0.892738		11.1028	0.895019		11.1028	0.889719		11.1028	0.899997		11.1028	0.892705		11.1028	0.894442		11.1028	0.890153		11.1028	0.887925		11.1028	0.878693		11.1028	0.884799		11.1028	0.891465		11.1028	0.88815		11.1028	0.882936		11.1028	0.886763		11.1028	0.895897		11.1028	0.893644
11.1773	0.890845		11.1773	0.893744		11.1773	0.893919		11.1773	0.888811		11.1773	0.899317		11.1773	0.892272		11.1773	0.895069		11.1773	0.890794		11.1773	0.887374		11.1773	0.878039		11.1773	0.885898		11.1773	0.891554		11.1773	0.887603		11.1773	0.882628		11.1773	0.886438		11.1773	0.893465		11.1773	0.89378
11.2519	0.890397		11.2519	0.892213		11.2519	0.894606		11.2519	0.890175		11.2519	0.901153		11.2519	0.892801		11.2519	0.896378		11.2519	0.88974		11.2519	0.888076		11.2519	0.876475		11.2519	0.88438		11.2519	0.889976		11.2519	0.887955		11.2519	0.881194		11.2519	0.887185		11.2519	0.896859		11.2519	0.893677
11.3264	0.889703		11.3264	0.893552		11.3264	0.894584		11.3264	0.887409		11.3264	0.899672		11.3264	0.890267		11.3264	0.894471		11.3264	0.889587		11.3264	0.887112		11.3264	0.876118		11.3264	0.884539		11.3264	0.891377		11.3264	0.886692		11.3264	0.881523		11.3264	0.886722		11.3264	0.895695		11.3264	0.893168
11.4009	0.890619		11.4009	0.894471		11.4009	0.896029		11.4009	0.887522		11.4009	0.898937		11.4009	0.891687		11.4009	0.896019		11.4009	0.890583		11.4009	0.88729		11.4009	0.877157		11.4009	0.886132		11.4009	0.890397		11.4009	0.885827		11.4009	0.880439		11.4009	0.886547		11.4009	0.89655		11.4009	0.894099
11.4754	0.889822		11.4754	0.892542		11.4754	0.894892		11.4754	0.888966		11.4754	0.900096		11.4754	0.890668		11.4754	0.89458		11.4754	0.889681		11.4754	0.887325		11.4754	0.876064		11.4754	0.88488		11.4754	0.889454		11.4754	0.886431		11.4754	0.880793		11.4754	0.885882		11.4754	0.895772		11.4754	0.893401
11.5499	0.889803		11.5499	0.895242		11.5499	0.894602		11.5499	0.888321		11.5499	0.897703		11.5499	0.891133		11.5499	0.895568		11.5499	0.888991		11.5499	0.886498		11.5499	0.876102		11.5499	0.885322		11.5499	0.890108		11.5499	0.88703		11.5499	0.880529		11.5499	0.886839		11.5499	0.895819		11.5499	0.893555
11.6244	0.890999		11.6244	0.892614		11.6244	0.892774		11.6244	0.887749		11.6244	0.898322		11.6244	0.889753		11.6244	0.894003		11.6244	0.889619		11.6244	0.887269		11.6244	0.876633		11.6244	0.883729		11.6244	0.890762		11.6244	0.885807		11.6244	0.880065		11.6244	0.886133		11.6244	0.894515		11.6244	0.8928
11.6989	0.889423		11.6989	0.891661		11.6989	0.892943		11.6989	0.885979		11.6989	0.897446		11.6989	0.891023		11.6989	0.894133		11.6989	0.887894		11.6989	0.886271		11.6989	0.87517		11.6989	0.882562		11.6989	0.890607		11.6989	0.886867		11.6989	0.88052		11.6989	0.885137		11.6989	0.894522		11.6989	0.894153
11.7735	0.888944		11.7735	0.894962		11.7735	0.894377		11.7735	0.888082		11.7735	0.897484		11.7735	0.891981		11.7735	0.894932		11.7735	0.889873		11.7735	0.887884		11.7735	0.875477		11.7735	0.884594		11.7735	0.889467		11.7735	0.885119		11.7735	0.878913		11.7735	0.88511		11.7735	0.893927		11.7735	0.892651
11.848	0.888477		11.848	0.892878		11.848	0.893987		11.848	0.887476		11.848	0.897778		11.848	0.890374		11.848	0.893288		11.848	0.887083		11.848	0.887542		11.848	0.876288		11.848	0.885612		11.848	0.889542		11.848	0.885784		11.848	0.879397		11.848	0.885382		11.848	0.894852		11.848	0.893707
11.9225	0.890209		11.9225	0.893589		11.9225	0.893145		11.9225	0.888237		11.9225	0.897142		11.9225	0.890196		11.9225	0.894917		11.9225	0.888268		11.9225	0.88587		11.9225	0.875758		11.9225	0.883336		11.9225	0.889786		11.9225	0.883962		11.9225	0.878513		11.9225	0.883915		11.9225	0.89406		11.9225	0.893915
11.997	0.888841		11.997	0.891797		11.997	0.894306		11.997	0.885541		11.997	0.898274		11.997	0.891353		11.997	0.892426		11.997	0.887783		11.997	0.886331		11.997	0.873278		11.997	0.883359		11.997	0.889368		11.997	0.885306		11.997	0.878613		11.997	0.885762		11.997	0.895655		11.997	0.892833
12.0715	0.889354		12.0715	0.891286		12.0715	0.894302		12.0715	0.887367		12.0715	0.897682		12.0715	0.89223		12.0715	0.893848		12.0715	0.887096		12.0715	0.885312		12.0715	0.875435		12.0715	0.883928		12.0715	0.889145		12.0715	0.885179		12.0715	0.878605		12.0715	0.883915		12.0715	0.893664		12.0715	0.892768
12.146	0.889952		12.146	0.889982		12.146	0.892094		12.146	0.887315		12.146	0.898284		12.146	0.888422		12.146	0.893232		12.146	0.888792		12.146	0.887252		12.146	0.876184		12.146	0.882016		12.146	0.888928		12.146	0.884787		12.146	0.878317		12.146	0.885044		12.146	0.895033		12.146	0.894302
12.2206	0.889094		12.2206	0.892587		12.2206	0.892886		12.2206	0.886512		12.2206	0.898434		12.2206	0.887563		12.2206	0.892194		12.2206	0.886647		12.2206	0.885357		12.2206	0.875237		12.2206	0.883658		12.2206	0.889332		12.2206	0.885386		12.2206	0.879032		12.2206	0.88451		12.2206	0.893829		12.2206	0.891875
12.2951	0.888971		12.2951	0.890685		12.2951	0.893123		12.2951	0.886736		12.2951	0.896458		12.2951	0.88856		12.2951	0.892965		12.2951	0.887291		12.2951	0.883536		12.2951	0.87487		12.2951	0.882117		12.2951	0.887977		12.2951	0.885348		12.2951	0.878554		12.2951	0.883039		12.2951	0.894507		12.2951	0.89306
12.3696	0.888753		12.3696	0.890602		12.3696	0.893438		12.3696	0.88599		12.3696	0.896649		12.3696	0.889831		12.3696	0.891571		12.3696	0.88831		12.3696	0.88624		12.3696	0.873142		12.3696	0.881486		12.3696	0.888806		12.3696	0.885306		12.3696	0.877494		12.3696	0.885022		12.3696	0.894658		12.3696	0.892576
12.4441	0.888373		12.4441	0.890636		12.4441	0.892695		12.4441	0.886221		12.4441	0.896225		12.4441	0.891286		12.4441	0.893412		12.4441	0.887952		12.4441	0.883152		12.4441	0.873897		12.4441	0.882728		12.4441	0.88681		12.4441	0.88587		12.4441	0.877726		12.4441	0.882352		12.4441	0.893422		12.4441	0.890744
12.5186	0.88868		12.5186	0.891105		12.5186	0.892282		12.5186	0.884619		12.5186	0.897422		12.5186	0.891123		12.5186	0.892733		12.5186	0.886442		12.5186	0.884635		12.5186	0.874677		12.5186	0.882367		12.5186	0.88849		12.5186	0.884724		12.5186	0.878964		12.5186	0.88194		12.5186	0.893592		12.5186	0.892367
12.5931	0.887825		12.5931	0.891343		12.5931	0.892774		12.5931	0.885068		12.5931	0.896984		12.5931	0.887407		12.5931	0.89332		12.5931	0.887038		12.5931	0.885528		12.5931	0.873524		12.5931	0.882302		12.5931	0.888194		12.5931	0.886388		12.5931	0.877747		12.5931	0.882595		12.5931	0.892314		12.5931	0.891293
12.6677	0.889439		12.6677	0.891407		12.6677	0.891433		12.6677	0.885229		12.6677	0.897767		12.6677	0.890807		12.6677	0.89262		12.6677	0.886367		12.6677	0.88467		12.6677	0.873319		12.6677	0.883118		12.6677	0.887737		12.6677	0.885274		12.6677	0.877797		12.6677	0.88379		12.6677	0.893621		12.6677	0.89283
12.7422	0.88845		12.7422	0.892145		12.7422	0.891448		12.7422	0.885131		12.7422	0.896841		12.7422	0.888989		12.7422	0.891086		12.7422	0.886842		12.7422	0.884045		12.7422	0.874074		12.7422	0.882546		12.7422	0.888336		12.7422	0.885237		12.7422	0.877461		12.7422	0.88215		12.7422	0.893427		12.7422	0.891791
12.8167	0.886825		12.8167	0.890057		12.8167	0.892687		12.8167	0.884665		12.8167	0.895579		12.8167	0.889036		12.8167	0.891916		12.8167	0.886673		12.8167	0.883316		12.8167	0.873742		12.8167	0.882133		12.8167	0.887797		12.8167	0.886678		12.8167	0.878937		12.8167	0.882066		12.8167	0.894552		12.8167	0.891093
12.8912	0.887105		12.8912	0.892046		12.8912	0.890918		12.8912	0.886151		12.8912	0.895486		12.8912	0.88736		12.8912	0.891863		12.8912	0.887373		12.8912	0.883752		12.8912	0.87512		12.8912	0.883528		12.8912	0.88851		12.8912	0.884194		12.8912	0.878622		12.8912	0.882385		12.8912	0.894937		12.8912	0.89141
12.9657	0.887016		12.9657	0.891127		12.9657	0.891572		12.9657	0.885545		12.9657	0.895415		12.9657	0.889302		12.9657	0.892437		12.9657	0.887366		12.9657	0.883801		12.9657	0.873925		12.9657	0.88318		12.9657	0.886722		12.9657	0.883283		12.9657	0.878741		12.9657	0.881629		12.9657	0.893954		12.9657	0.891039
13.0402	0.887059		13.0402	0.889849		13.0402	0.890802		13.0402	0.885404		13.0402	0.895493		13.0402	0.888617		13.0402	0.891086		13.0402	0.885709		13.0402	0.884771		13.0402	0.872684		13.0402	0.882439		13.0402	0.888007		13.0402	0.885976		13.0402	0.878239		13.0402	0.882221		13.0402	0.893677		13.0402	0.891274
13.1147	0.887181		13.1147	0.890995		13.1147	0.892105		13.1147	0.884213		13.1147	0.89614		13.1147	0.88736		13.1147	0.89231		13.1147	0.887278		13.1147	0.883389		13.1147	0.873704		13.1147	0.880082		13.1147	0.886755		13.1147	0.885497		13.1147	0.877001		13.1147	0.883457		13.1147	0.893927		13.1147	0.892321
13.1893	0.887131		13.1893	0.889032		13.1893	0.892086		13.1893	0.885418		13.1893	0.895165		13.1893	0.888517		13.1893	0.889928		13.1893	0.886504		13.1893	0.884014		13.1893	0.872968		13.1893	0.881945		13.1893	0.887386		13.1893	0.884171		13.1893	0.879225		13.1893	0.881493		13.1893	0.893425		13.1893	0.891388
13.2638	0.886545		13.2638	0.890398		13.2638	0.892214		13.2638	0.882478		13.2638	0.893431		13.2638	0.88609		13.2638	0.89206		13.2638	0.885182		13.2638	0.882806		13.2638	0.873831		13.2638	0.881977		13.2638	0.887655		13.2638	0.884758		13.2638	0.879549		13.2638	0.88107		13.2638	0.89422		13.2638	0.88967
13.3383	0.889508		13.3383	0.889747		13.3383	0.891621		13.3383	0.883862		13.3383	0.894929		13.3383	0.88976		13.3383	0.891395		13.3383	0.886093		13.3383	0.883616		13.3383	0.872444		13.3383	0.881161		13.3383	0.888362		13.3383	0.88501		13.3383	0.877494		13.3383	0.882137		13.3383	0.89322		13.3383	0.890866
13.4128	0.8861		13.4128	0.88929		13.4128	0.888842		13.4128	0.883028		13.4128	0.896704		13.4128	0.888035		13.4128	0.891378		13.4128	0.884635		13.4128	0.882046		13.4128	0.872327		13.4128	0.880703		13.4128	0.886275		13.4128	0.884349		13.4128	0.877987		13.4128	0.88185		13.4128	0.893305		13.4128	0.890579
13.4873	0.885874		13.4873	0.890341		13.4873	0.890494		13.4873	0.884342		13.4873	0.893824		13.4873	0.88741		13.4873	0.890621		13.4873	0.886858		13.4873	0.884495		13.4873	0.872993		13.4873	0.882006		13.4873	0.886051		13.4873	0.884867		13.4873	0.877934		13.4873	0.880568		13.4873	0.89342		13.4873	0.890606
13.5618	0.885932		13.5618	0.888824		13.5618	0.89016		13.5618	0.885615		13.5618	0.895452		13.5618	0.887197		13.5618	0.890635		13.5618	0.885888		13.5618	0.882719		13.5618	0.872232		13.5618	0.881532		13.5618	0.88705		13.5618	0.88324		13.5618	0.876247		13.5618	0.881937		13.5618	0.893077		13.5618	0.889951
13.6364	0.885847		13.6364	0.88814		13.6364	0.8885		13.6364	0.882926		13.6364	0.894891		13.6364	0.888592		13.6364	0.889323		13.6364	0.88486		13.6364	0.88437		13.6364	0.87208		13.6364	0.880293		13.6364	0.885029		13.6364	0.883521		13.6364	0.877634		13.6364	0.883353		13.6364	0.892965		13.6364	0.891128
13.7109	0.886296		13.7109	0.889301		13.7109	0.889961		13.7109	0.884626		13.7109	0.894799		13.7109	0.88626		13.7109	0.890537		13.7109	0.886071		13.7109	0.884101		13.7109	0.872583		13.7109	0.880696		13.7109	0.888096		13.7109	0.883601		13.7109	0.878314		13.7109	0.881976		13.7109	0.892896		13.7109	0.890963
13.7854	0.884253		13.7854	0.889059		13.7854	0.890149		13.7854	0.883368		13.7854	0.894313		13.7854	0.886349		13.7854	0.889267		13.7854	0.884589		13.7854	0.88273		13.7854	0.871957		13.7854	0.881317		13.7854	0.88757		13.7854	0.883942		13.7854	0.877536		13.7854	0.882202		13.7854	0.893082		13.7854	0.888585
13.8599	0.886495		13.8599	0.888272		13.8599	0.890265		13.8599	0.88415		13.8599	0.894204		13.8599	0.88669		13.8599	0.890122		13.8599	0.883805		13.8599	0.882367		13.8599	0.871695		13.8599	0.881811		13.8599	0.887695		13.8599	0.883627		13.8599	0.877307		13.8599	0.883249		13.8599	0.893954		13.8599	0.890952
13.9344	0.885223		13.9344	0.887879		13.9344	0.890141		13.9344	0.88348		13.9344	0.894259		13.9344	0.887222		13.9344	0.889893		13.9344	0.884189		13.9344	0.881892		13.9344	0.872235		13.9344	0.880758		13.9344	0.887787		13.9344	0.884017		13.9344	0.877411		13.9344	0.882761		13.9344	0.893111		13.9344	0.891553
14.0089	0.88515		14.0089	0.889066		14.0089	0.889788		14.0089	0.882467		14.0089	0.893383		14.0089	0.88714		14.0089	0.889481		14.0089	0.884472		14.0089	0.882485		14.0089	0.872393		14.0089	0.881025		14.0089	0.886153		14.0089	0.885575		14.0089	0.878412		14.0089	0.883249		14.0089	0.893571		14.0089	0.889088
14.0834	0.884031		14.0834	0.888431		14.0834	0.890066		14.0834	0.882649		14.0834	0.893982		14.0834	0.887701		14.0834	0.889587		14.0834	0.884238		14.0834	0.881376		14.0834	0.870757		14.0834	0.881012		14.0834	0.885985		14.0834	0.883409		14.0834	0.875834		14.0834	0.882587		14.0834	0.891939		14.0834	0.890649
14.158	0.885069		14.158	0.888575		14.158	0.890359		14.158	0.882821		14.158	0.894317		14.158	0.887208		14.158	0.889309		14.158	0.885693		14.158	0.883515		14.158	0.870877		14.158	0.8812		14.158	0.886189		14.158	0.882602		14.158	0.876684		14.158	0.884531		14.158	0.892798		14.158	0.889289
14.2325	0.885694		14.2325	0.887172		14.2325	0.889176		14.2325	0.883687		14.2325	0.895281		14.2325	0.886661		14.2325	0.888313		14.2325	0.88416		14.2325	0.882129		14.2325	0.872014		14.2325	0.879825		14.2325	0.885703		14.2325	0.885698		14.2325	0.876211		14.2325	0.883863		14.2325	0.893736		14.2325	0.890452
14.307	0.884521		14.307	0.886794		14.307	0.89004		14.307	0.88226		14.307	0.893267		14.307	0.884993		14.307	0.888672		14.307	0.88387		14.307	0.881826		14.307	0.871496		14.307	0.880921		14.307	0.886544		14.307	0.884584		14.307	0.877619		14.307	0.88299		14.307	0.892532		14.307	0.890144
14.3815	0.884218		14.3815	0.886843		14.3815	0.888587		14.3815	0.882393		14.3815	0.891718		14.3815	0.885927		14.3815	0.889372		14.3815	0.883717		14.3815	0.881937		14.3815	0.872441		14.3815	0.880092		14.3815	0.886597		14.3815	0.883621		14.3815	0.878138		14.3815	0.884278		14.3815	0.892473		14.3815	0.890725
14.456	0.88538		14.456	0.888136		14.456	0.888996		14.456	0.882954		14.456	0.892426		14.456	0.887332		14.456	0.888968		14.456	0.883024		14.456	0.884188		14.456	0.870428		14.456	0.880758		14.456	0.885568		14.456	0.884687		14.456	0.875986		14.456	0.884215		14.456	0.892045		14.456	0.890701
14.5305	0.884966		14.5305	0.888741		14.5305	0.887295		14.5305	0.882309		14.5305	0.893636		14.5305	0.885621		14.5305	0.886564		14.5305	0.882884		14.5305	0.883469		14.5305	0.869424		14.5305	0.881252		14.5305	0.885913		14.5305	0.883338		14.5305	0.876327		14.5305	0.884619		14.5305	0.89258		14.5305	0.890863
14.6051	0.883417		14.6051	0.888711		14.6051	0.889311		14.6051	0.881493		14.6051	0.892419		14.6051	0.886019		14.6051	0.886758		14.6051	0.883818		14.6051	0.881536		14.6051	0.871303		14.6051	0.880332		14.6051	0.885939		14.6051	0.883089		14.6051	0.87549		14.6051	0.884761		14.6051	0.89238		14.6051	0.890993
14.6796	0.885085		14.6796	0.887973		14.6796	0.888564		14.6796	0.882278		14.6796	0.894132		14.6796	0.885895		14.6796	0.889502		14.6796	0.884687		14.6796	0.881801		14.6796	0.870896		14.6796	0.880027		14.6796	0.886505		14.6796	0.882321		14.6796	0.876779		14.6796	0.885107		14.6796	0.891801		14.6796	0.889786
14.7541	0.88377		14.7541	0.887864		14.7541	0.888695		14.7541	0.881587		14.7541	0.892186		14.7541	0.885664		14.7541	0.888904		14.7541	0.88234		14.7541	0.881142		14.7541	0.872118		14.7541	0.879698		14.7541	0.886334		14.7541	0.884547		14.7541	0.87698		14.7541	0.883694		14.7541	0.891926		14.7541	0.889784
14.8286	0.883835		14.8286	0.886427		14.8286	0.887787		14.8286	0.883056		14.8286	0.892925		14.8286	0.886274		14.8286	0.888299		14.8286	0.883238		14.8286	0.88051		14.8286	0.870441		14.8286	0.880352		14.8286	0.886469		14.8286	0.884999		14.8286	0.876087		14.8286	0.885871		14.8286	0.891726		14.8286	0.890463
14.9031	0.882467		14.9031	0.887278		14.9031	0.88808		14.9031	0.881521		14.9031	0.89195		14.9031	0.883808		14.9031	0.888901		14.9031	0.884785		14.9031	0.880402		14.9031	0.870864		14.9031	0.879341		14.9031	0.885068		14.9031	0.884114		14.9031	0.875059		14.9031	0.886555		14.9031	0.8933		14.9031	0.889105
14.9776	0.882628		14.9776	0.885735		14.9776	0.887843		14.9776	0.880006		14.9776	0.892521		14.9776	0.885011		14.9776	0.887064		14.9776	0.883945		14.9776	0.880475		14.9776	0.870318		14.9776	0.879698		14.9776	0.885801		14.9776	0.884512		14.9776	0.875888		14.9776	0.885115		14.9776	0.893414		14.9776	0.89039
15.0522	0.88364		15.0522	0.886646		15.0522	0.886919		15.0522	0.880795		15.0522	0.892894		15.0522	0.886406		15.0522	0.889038		15.0522	0.883867		15.0522	0.879603		15.0522	0.871588		15.0522	0.879399		15.0522	0.887162		15.0522	0.884094		15.0522	0.876078		15.0522	0.886703		15.0522	0.891987		15.0522	0.889676
15.1267	0.884149		15.1267	0.886563		15.1267	0.887618		15.1267	0.88117		15.1267	0.89088		15.1267	0.886257		15.1267	0.887374		15.1267	0.881399		15.1267	0.881299		15.1267	0.869888		15.1267	0.879243		15.1267	0.885492		15.1267	0.88499		15.1267	0.874011		15.1267	0.885497		15.1267	0.890379		15.1267	0.889635
15.2012	0.882513		15.2012	0.886045		15.2012	0.888436		15.2012	0.87974		15.2012	0.891345		15.2012	0.886171		15.2012	0.887937		15.2012	0.881861		15.2012	0.879673		15.2012	0.870185		15.2012	0.879851		15.2012	0.885703		15.2012	0.884936		15.2012	0.873845		15.2012	0.885942		15.2012	0.890451		15.2012	0.890823
15.2757	0.883394		15.2757	0.887043		15.2757	0.88814		15.2757	0.881104		15.2757	0.891769		15.2757	0.884383		15.2757	0.886698		15.2757	0.883857		15.2757	0.880852		15.2757	0.870731		15.2757	0.879679		15.2757	0.885982		15.2757	0.885091		15.2757	0.87462		15.2757	0.885729		15.2757	0.892471		15.2757	0.889391
15.3502	0.882444		15.3502	0.886756		15.3502	0.887873		15.3502	0.882323		15.3502	0.893708		15.3502	0.884706		15.3502	0.886125		15.3502	0.882542		15.3502	0.881299		15.3502	0.87131		15.3502	0.879064		15.3502	0.884887		15.3502	0.882925		15.3502	0.875282		15.3502	0.886288		15.3502	0.891474		15.3502	0.890252
15.4247	0.882831		15.4247	0.88721		15.4247	0.887862		15.4247	0.881833		15.4247	0.891547		15.4247	0.884375		15.4247	0.887275		15.4247	0.883336		15.4247	0.881376		15.4247	0.87173		15.4247	0.880375		15.4247	0.884335		15.4247	0.884902		15.4247	0.874682		15.4247	0.886217		15.4247	0.890676		15.4247	0.888799
15.4992	0.883298		15.4992	0.886952		15.4992	0.886461		15.4992	0.880771		15.4992	0.891896		15.4992	0.883442		15.4992	0.885224		15.4992	0.882887		15.4992	0.881117		15.4992	0.871569		15.4992	0.879669		15.4992	0.884687		15.4992	0.884005		15.4992	0.87503		15.4992	0.888353		15.4992	0.8912		15.4992	0.888658
15.5738	0.882658		15.5738	0.885924		15.5738	0.887715		15.5738	0.880041		15.5738	0.892371		15.5738	0.884397		15.5738	0.888011		15.5738	0.883037		15.5738	0.881491		15.5738	0.870175		15.5738	0.880244		15.5738	0.8859		15.5738	0.883799		15.5738	0.874902		15.5738	0.888323		15.5738	0.891758		15.5738	0.890603
15.6483	0.882747		15.6483	0.887928		15.6483	0.88642		15.6483	0.879428		15.6483	0.89154		15.6483	0.884024		15.6483	0.888355		15.6483	0.882789		15.6483	0.880625		15.6483	0.869446		15.6483	0.879513		15.6483	0.884746		15.6483	0.88375		15.6483	0.872963		15.6483	0.888372		15.6483	0.891947		15.6483	0.888345
15.7228	0.883567		15.7228	0.886555		15.7228	0.886499		15.7228	0.879116		15.7228	0.891454		15.7228	0.884507		15.7228	0.886853		15.7228	0.883196		15.7228	0.880343		15.7228	0.86991		15.7228	0.878821		15.7228	0.885232		15.7228	0.884495		15.7228	0.875012		15.7228	0.888852		15.7228	0.891003		15.7228	0.889719
15.7973	0.881773		15.7973	0.88572		15.7973	0.885845		15.7973	0.8781		15.7973	0.890986		15.7973	0.884475		15.7973	0.884999		15.7973	0.881578		15.7973	0.879163		15.7973	0.868485		15.7973	0.87807		15.7973	0.886081		15.7973	0.883226		15.7973	0.87448		15.7973	0.888336		15.7973	0.891277		15.7973	0.889784
15.8718	0.882382		15.8718	0.885712		15.8718	0.887644		15.8718	0.881566		15.8718	0.890767		15.8718	0.884013		15.8718	0.886403		15.8718	0.880979		15.8718	0.881264		15.8718	0.869323		15.8718	0.881197		15.8718	0.885025		15.8718	0.88463		15.8718	0.874261		15.8718	0.888582		15.8718	0.891104		15.8718	0.890146
15.9463	0.884521		15.9463	0.887195		15.9463	0.886882		15.9463	0.880704		15.9463	0.890787		15.9463	0.884759		15.9463	0.883869		15.9463	0.881503		15.9463	0.879683		15.9463	0.869392		15.9463	0.880023		15.9463	0.887024		15.9463	0.885068		15.9463	0.874522		15.9463	0.889406		15.9463	0.891285		15.9463	0.890092
16.0209	0.88139		16.0209	0.886015		16.0209	0.885109		16.0209	0.88218		16.0209	0.889642		16.0209	0.884546		16.0209	0.886667		16.0209	0.881279		16.0209	0.880144		16.0209	0.869019		16.0209	0.878781		16.0209	0.885913		16.0209	0.883902		16.0209	0.872833		16.0209	0.888879		16.0209	0.890132		16.0209	0.889061
16.0954	0.881742		16.0954	0.886896		16.0954	0.886698		16.0954	0.880599		16.0954	0.892036		16.0954	0.884031		16.0954	0.886297		16.0954	0.879036		16.0954	0.880057		16.0954	0.87064		16.0954	0.878437		16.0954	0.884821		16.0954	0.883069		16.0954	0.871689		16.0954	0.89009		16.0954	0.891942		16.0954	0.888125
16.1699	0.879366		16.1699	0.885058		16.1699	0.887404		16.1699	0.878965		16.1699	0.890897		16.1699	0.883896		16.1699	0.887039		16.1699	0.881647		16.1699	0.879107		16.1699	0.868801		16.1699	0.879711		16.1699	0.88419		16.1699	0.884801		16.1699	0.872966		16.1699	0.890164		16.1699	0.891742		16.1699	0.889805
16.2444	0.88134		16.2444	0.885614		16.2444	0.886878		16.2444	0.878734		16.2444	0.891745		16.2444	0.884958		16.2444	0.885358		16.2444	0.8815		16.2444	0.87938		16.2444	0.869812		16.2444	0.882201		16.2444	0.886031		16.2444	0.885062		16.2444	0.872242		16.2444	0.888827		16.2444	0.892412		16.2444	0.890292
16.3189	0.879945		16.3189	0.886393		16.3189	0.887392		16.3189	0.878632		16.3189	0.891071		16.3189	0.883236		16.3189	0.884735		16.3189	0.880647		16.3189	0.879941		16.3189	0.869623		16.3189	0.880134		16.3189	0.885982		16.3189	0.884521		16.3189	0.872444		16.3189	0.889335		16.3189	0.891107		16.3189	0.888604
16.3934	0.8816		16.3934	0.885304		16.3934	0.886638		16.3934	0.880532		16.3934	0.890521		16.3934	0.883325		16.3934	0.886016		16.3934	0.882643		16.3934	0.878284		16.3934	0.869089		16.3934	0.879965		16.3934	0.887113		16.3934	0.884733		16.3934	0.872827		16.3934	0.889948		16.3934	0.891171		16.3934	0.888523
16.4679	0.882087		16.4679	0.884438		16.4679	0.886844		16.4679	0.880101		16.4679	0.89114		16.4679	0.885717		16.4679	0.885242		16.4679	0.882259		16.4679	0.879673		16.4679	0.869319		16.4679	0.879685		16.4679	0.884184		16.4679	0.88499		16.4679	0.87139		16.4679	0.889474		16.4679	0.891716		16.4679	0.889676
16.5425	0.881183		16.5425	0.885489		16.5425	0.886724		16.5425	0.880315		16.5425	0.890124		16.5425	0.883073		16.5425	0.88553		16.5425	0.881816		16.5425	0.878577		16.5425	0.86865		16.5425	0.877923		16.5425	0.885298		16.5425	0.884054		16.5425	0.871321		16.5425	0.891383		16.5425	0.89099		16.5425	0.888041
16.617	0.882187		16.617	0.885466		16.617	0.885766		16.617	0.877662		16.617	0.892022		16.617	0.883399		16.617	0.884957		16.617	0.882343		16.617	0.878364		16.617	0.868356		16.617	0.878843		16.617	0.885979		16.617	0.883956		16.617	0.870834		16.617	0.890109		16.617	0.891982		16.617	0.8901
16.6915	0.881371		16.6915	0.885232		16.6915	0.884854		16.6915	0.878895		16.6915	0.889885		16.6915	0.881941		16.6915	0.883567		16.6915	0.882464		16.6915	0.87917		16.6915	0.869304		16.6915	0.878934		16.6915	0.886008		16.6915	0.885466		16.6915	0.871182		16.6915	0.891882		16.6915	0.890778		16.6915	0.889984
16.766	0.881612		16.766	0.885856		16.766	0.885		16.766	0.879095		16.766	0.89037		16.766	0.883985		16.766	0.884577		16.766	0.880797		16.766	0.879104		16.766	0.869313		16.766	0.878284		16.766	0.886659		16.766	0.883722		16.766	0.870989		16.766	0.889981		16.766	0.890669		16.766	0.889989
16.8405	0.880619		16.8405	0.886105		16.8405	0.886029		16.8405	0.879172		16.8405	0.890052		16.8405	0.883211		16.8405	0.885178		16.8405	0.880794		16.8405	0.878183		16.8405	0.86956		16.8405	0.880017		16.8405	0.885699		16.8405	0.884157		16.8405	0.871363		16.8405	0.891942		16.8405	0.890509		16.8405	0.889259
16.915	0.88134		16.915	0.885111		16.915	0.885748		16.915	0.88069		16.915	0.891017		16.915	0.882551		16.915	0.886719		16.915	0.880816		16.915	0.879327		16.915	0.868425		16.915	0.87964		16.915	0.886321		16.915	0.883266		16.915	0.871336		16.915	0.891402		16.915	0.89057		16.915	0.888666
16.9896	0.882482		16.9896	0.883719		16.9896	0.886393		16.9896	0.879821		16.9896	0.890196		16.9896	0.884684		16.9896	0.883862		16.9896	0.880514		16.9896	0.878141		16.9896	0.868883		16.9896	0.879168		16.9896	0.886386		16.9896	0.88369		16.9896	0.870787		16.9896	0.89107		16.9896	0.890461		16.9896	0.88796
17.0641	0.879722		17.0641	0.88665		17.0641	0.88393		17.0641	0.878408		17.0641	0.889515		17.0641	0.882345		17.0641	0.884281		17.0641	0.879797		17.0641	0.878067		17.0641	0.868068		17.0641	0.878076		17.0641	0.886255		17.0641	0.885191		17.0641	0.870116		17.0641	0.891252		17.0641	0.893547		17.0641	0.888198
17.1386	0.879903		17.1386	0.886328		17.1386	0.885673		17.1386	0.87939		17.1386	0.888571		17.1386	0.8821		17.1386	0.883817		17.1386	0.880266		17.1386	0.877		17.1386	0.868716		17.1386	0.878222		17.1386	0.885627		17.1386	0.884512		17.1386	0.869923		17.1386	0.891481		17.1386	0.890278		17.1386	0.88931
17.2131	0.880025		17.2131	0.885183		17.2131	0.886285		17.2131	0.879134		17.2131	0.888701		17.2131	0.882281		17.2131	0.884696		17.2131	0.879283		17.2131	0.877568		17.2131	0.868264		17.2131	0.877465		17.2131	0.884473		17.2131	0.883991		17.2131	0.869849		17.2131	0.890838		17.2131	0.889504		17.2131	0.888466
17.2876	0.880554		17.2876	0.884449		17.2876	0.885297		17.2876	0.879768		17.2876	0.890244		17.2876	0.881614		17.2876	0.8837		17.2876	0.881907		17.2876	0.880217		17.2876	0.868909		17.2876	0.877364		17.2876	0.886317		17.2876	0.883936		17.2876	0.87166		17.2876	0.893009		17.2876	0.890025		17.2876	0.889026
17.3621	0.88029		17.3621	0.885837		17.3621	0.884692		17.3621	0.877637		17.3621	0.888811		17.3621	0.882384		17.3621	0.885421		17.3621	0.880406		17.3621	0.877865		17.3621	0.86738		17.3621	0.878339		17.3621	0.884923		17.3621	0.884595		17.3621	0.870056		17.3621	0.892362		17.3621	0.890291		17.3621	0.888006
17.4366	0.880566		17.4366	0.885167		17.4366	0.884651		17.4366	0.877146		17.4366	0.887833		17.4366	0.882597		17.4366	0.884228		17.4366	0.879517		17.4366	0.877286		17.4366	0.868277		17.4366	0.880225		17.4366	0.885288		17.4366	0.884297		17.4366	0.869682		17.4366	0.8923		17.4366	0.890796		17.4366	0.88825
17.5112	0.87963		17.5112	0.885625		17.5112	0.884531		17.5112	0.877595		17.5112	0.887754		17.5112	0.882292		17.5112	0.88306		17.5112	0.879361		17.5112	0.877115		17.5112	0.869063		17.5112	0.878177		17.5112	0.885739		17.5112	0.883724		17.5112	0.871384		17.5112	0.892652		17.5112	0.890233		17.5112	0.890352
17.5857	0.879845		17.5857	0.884438		17.5857	0.88467		17.5857	0.877111		17.5857	0.888862		17.5857	0.882384		17.5857	0.882536		17.5857	0.879413		17.5857	0.877206		17.5857	0.868495		17.5857	0.87935		17.5857	0.885502		17.5857	0.883372		17.5857	0.870077		17.5857	0.893082		17.5857	0.891022		17.5857	0.889841
17.6602	0.88024		17.6602	0.885398		17.6602	0.885368		17.6602	0.87817		17.6602	0.889228		17.6602	0.881657		17.6602	0.883366		17.6602	0.880256		17.6602	0.878207		17.6602	0.867648		17.6602	0.877182		17.6602	0.885735		17.6602	0.884819		17.6602	0.87063		17.6602	0.891959		17.6602	0.889922		17.6602	0.888845
17.7347	0.880884		17.7347	0.884733		17.7347	0.884444		17.7347	0.876904		17.7347	0.88812		17.7347	0.881362		17.7347	0.883788		17.7347	0.880103		17.7347	0.877499		17.7347	0.868476		17.7347	0.878372		17.7347	0.884069		17.7347	0.883134		17.7347	0.869962		17.7347	0.894048		17.7347	0.889797		17.7347	0.889345
17.8092	0.880044		17.8092	0.885296		17.8092	0.884625		17.8092	0.877293		17.8092	0.8868		17.8092	0.883062		17.8092	0.881617		17.8092	0.879937		17.8092	0.878437		17.8092	0.867604		17.8092	0.878609		17.8092	0.883908		17.8092	0.883985		17.8092	0.870502		17.8092	0.892993		17.8092	0.891368		17.8092	0.890079
17.8837	0.879922		17.8837	0.883719		17.8837	0.885094		17.8837	0.878657		17.8837	0.889379		17.8837	0.881749		17.8837	0.8828		17.8837	0.879849		17.8837	0.876543		17.8837	0.867247		17.8837	0.878226		17.8837	0.884427		17.8837	0.884011		17.8837	0.869478		17.8837	0.893699		17.8837	0.890878		17.8837	0.889105
17.9583	0.880566		17.9583	0.885701		17.9583	0.885605		17.9583	0.877462		17.9583	0.888821		17.9583	0.881731		17.9583	0.882592		17.9583	0.880113		17.9583	0.87767		17.9583	0.866887		17.9583	0.87844		17.9583	0.885676		17.9583	0.884509		17.9583	0.86902		17.9583	0.894866		17.9583	0.891487		17.9583	0.888969
18.0328	0.878009		18.0328	0.885028		18.0328	0.884858		18.0328	0.878233		18.0328	0.888209		18.0328	0.881394		18.0328	0.881621		18.0328	0.879967		18.0328	0.877492		18.0328	0.867847		18.0328	0.878736		18.0328	0.885344		18.0328	0.883358		18.0328	0.869003		18.0328	0.894037		18.0328	0.892476		18.0328	0.889175
18.1073	0.878776		18.1073	0.885848		18.1073	0.884046		18.1073	0.878184		18.1073	0.889248		18.1073	0.881895		18.1073	0.883651		18.1073	0.879895		18.1073	0.877199		18.1073	0.867497		18.1073	0.878141		18.1073	0.88496		18.1073	0.884784		18.1073	0.869196		18.1073	0.893456		18.1073	0.89225		18.1073	0.887638
18.1818	0.879052		18.1818	0.883038		18.1818	0.88366		18.1818	0.87769		18.1818	0.887761		18.1818	0.881213		18.1818	0.880608		18.1818	0.880263		18.1818	0.876804		18.1818	0.866236		18.1818	0.878999		18.1818	0.885282		18.1818	0.884466		18.1818	0.870006		18.1818	0.894351		18.1818	0.890833		18.1818	0.888393
18.2563	0.880041		18.2563	0.883976		18.2563	0.884587		18.2563	0.876999		18.2563	0.888387		18.2563	0.880911		18.2563	0.882782		18.2563	0.879589		18.2563	0.879128		18.2563	0.868176		18.2563	0.878993		18.2563	0.883391		18.2563	0.883687		18.2563	0.868839		18.2563	0.893664		18.2563	0.893045		18.2563	0.889159
18.3308	0.878442		18.3308	0.884744		18.3308	0.884636		18.3308	0.878103		18.3308	0.88813		18.3308	0.881266		18.3308	0.881867		18.3308	0.87872		18.3308	0.878874		18.3308	0.86865		18.3308	0.878577		18.3308	0.885818		18.3308	0.884647		18.3308	0.867797		18.3308	0.894531		18.3308	0.890602		18.3308	0.888848
18.4054	0.879105		18.4054	0.882225		18.4054	0.882803		18.4054	0.877886		18.4054	0.887802		18.4054	0.880812		18.4054	0.883574		18.4054	0.879957		18.4054	0.876058		18.4054	0.867891		18.4054	0.877735		18.4054	0.886689		18.4054	0.884077		18.4054	0.868958		18.4054	0.895352		18.4054	0.890631		18.4054	0.889497
18.4799	0.880336		18.4799	0.886052		18.4799	0.883018		18.4799	0.87749		18.4799	0.888079		18.4799	0.880826		18.4799	0.882441		18.4799	0.879104		18.4799	0.876277		18.4799	0.867298		18.4799	0.877771		18.4799	0.884996		18.4799	0.884475		18.4799	0.868403		18.4799	0.894752		18.4799	0.891926		18.4799	0.888328
18.5544	0.878078		18.5544	0.883609		18.5544	0.884591		18.5544	0.876316		18.5544	0.886294		18.5544	0.882888		18.5544	0.881857		18.5544	0.87857		18.5544	0.875838		18.5544	0.867395		18.5544	0.877858		18.5544	0.883592		18.5544	0.883727		18.5544	0.868462		18.5544	0.894872		18.5544	0.89069		18.5544	0.888361
18.6289	0.878438		18.6289	0.883367		18.6289	0.88328		18.6289	0.878422		18.6289	0.888233		18.6289	0.88018		18.6289	0.881734		18.6289	0.879358		18.6289	0.876549		18.6289	0.867389		18.6289	0.877666		18.6289	0.885956		18.6289	0.885105		18.6289	0.869959		18.6289	0.893906		18.6289	0.890634		18.6289	0.88862
18.7034	0.880271		18.7034	0.883526		18.7034	0.884242		18.7034	0.877052		18.7034	0.887617		18.7034	0.880333		18.7034	0.881142		18.7034	0.877646		18.7034	0.875695		18.7034	0.867601		18.7034	0.877436		18.7034	0.883747		18.7034	0.886411		18.7034	0.869976		18.7034	0.89368		18.7034	0.890833		18.7034	0.88713
18.7779	0.879029		18.7779	0.883299		18.7779	0.881271		18.7779	0.879344		18.7779	0.887877		18.7779	0.880514		18.7779	0.882641		18.7779	0.879312		18.7779	0.876633		18.7779	0.866211		18.7779	0.87751		18.7779	0.88519		18.7779	0.883985		18.7779	0.868394		18.7779	0.895668		18.7779	0.890817		18.7779	0.889654
18.8524	0.878392		18.8524	0.883507		18.8524	0.88274		18.8524	0.877749		18.8524	0.889149		18.8524	0.881036		18.8524	0.882652		18.8524	0.881142		18.8524	0.876909		18.8524	0.867433		18.8524	0.878271		18.8524	0.884036		18.8524	0.884337		18.8524	0.867865		18.8524	0.895859		18.8524	0.891285		18.8524	0.888188
18.927	0.878427		18.927	0.882225		18.927	0.883652		18.927	0.876729		18.927	0.888459		18.927	0.881565		18.927	0.882842		18.927	0.878199		18.927	0.875887		18.927	0.868002		18.927	0.878034		18.927	0.885091		18.927	0.884999		18.927	0.869956		18.927	0.896113		18.927	0.890788		18.927	0.888461
19.0015	0.877181		19.0015	0.884721		19.0015	0.881966		19.0015	0.876112		19.0015	0.886485		19.0015	0.881107		19.0015	0.882747		19.0015	0.878749		19.0015	0.87685		19.0015	0.867557		19.0015	0.876854		19.0015	0.886044		19.0015	0.883232		19.0015	0.868548		19.0015	0.895818		19.0015	0.890778		19.0015	0.887982
19.076	0.8772		19.076	0.881575		19.076	0.883652		19.076	0.877031		19.076	0.888496		19.076	0.881859		19.076	0.880886		19.076	0.878554		19.076	0.877565		19.076	0.867806		19.076	0.877758		19.076	0.885377		19.076	0.884105		19.076	0.869353		19.076	0.895794		19.076	0.890352		19.076	0.889208
19.1505	0.876871		19.1505	0.883904		19.1505	0.881361		19.1505	0.87777		19.1505	0.887959		19.1505	0.883098		19.1505	0.88135		19.1505	0.87953		19.1505	0.877129		19.1505	0.867775		19.1505	0.877169		19.1505	0.884845		19.1505	0.885005		19.1505	0.868605		19.1505	0.89476		19.1505	0.891067		19.1505	0.887538
19.225	0.877603		19.225	0.881964		19.225	0.883419		19.225	0.876379		19.225	0.886003		19.225	0.881117		19.225	0.882265		19.225	0.879918		19.225	0.875887		19.225	0.867332		19.225	0.878001		19.225	0.886173		19.225	0.884332		19.225	0.8684		19.225	0.895396		19.225	0.890682		19.225	0.888794
19.2995	0.877492		19.2995	0.881594		19.2995	0.882567		19.2995	0.877307		19.2995	0.887939		19.2995	0.880947		19.2995	0.881248		19.2995	0.880253		19.2995	0.875381		19.2995	0.866741		19.2995	0.875745		19.2995	0.88637		19.2995	0.884294		19.2995	0.869593		19.2995	0.894454		19.2995	0.890158		19.2995	0.887882
19.3741	0.878377		19.3741	0.882486		19.3741	0.88295		19.3741	0.876897		19.3741	0.885357		19.3741	0.880017		19.3741	0.882842		19.3741	0.878733		19.3741	0.875279		19.3741	0.867484		19.3741	0.87686		19.3741	0.886429		19.3741	0.883968		19.3741	0.869668		19.3741	0.895526		19.3741	0.888981		19.3741	0.889451
19.4486	0.877587		19.4486	0.883261		19.4486	0.884242		19.4486	0.875818		19.4486	0.88916		19.4486	0.881213		19.4486	0.880917		19.4486	0.879231		19.4486	0.877164		19.4486	0.867342		19.4486	0.877345		19.4486	0.886738		19.4486	0.882438		19.4486	0.866345		19.4486	0.896525		19.4486	0.889831		19.4486	0.887649
19.5231	0.878247		19.5231	0.882842		19.5231	0.88245		19.5231	0.87689		19.5231	0.886212		19.5231	0.882257		19.5231	0.88148		19.5231	0.878524		19.5231	0.876399		19.5231	0.867042		19.5231	0.87594		19.5231	0.886945		19.5231	0.883541		19.5231	0.868424		19.5231	0.895327		19.5231	0.889488		19.5231	0.888117
19.5976	0.877197		19.5976	0.883201		19.5976	0.880757		19.5976	0.875246		19.5976	0.886926		19.5976	0.881217		19.5976	0.88147		19.5976	0.879185		19.5976	0.875401		19.5976	0.866479		19.5976	0.877449		19.5976	0.885729		19.5976	0.881831		19.5976	0.868011		19.5976	0.896448		19.5976	0.889985		19.5976	0.888891
19.6721	0.877948		19.6721	0.882622		19.6721	0.881298		19.6721	0.876438		19.6721	0.885658		19.6721	0.879999		19.6721	0.880893		19.6721	0.878372		19.6721	0.875558		19.6721	0.86616		19.6721	0.876519		19.6721	0.886436		19.6721	0.88304		19.6721	0.868064		19.6721	0.896454		19.6721	0.888598		19.6721	0.88832
19.7466	0.877093		19.7466	0.883409		19.7466	0.881038		19.7466	0.876084		19.7466	0.887381		19.7466	0.88264		19.7466	0.88097		19.7466	0.880282		19.7466	0.875552		19.7466	0.865535		19.7466	0.877202		19.7466	0.886646		19.7466	0.883639		19.7466	0.869184		19.7466	0.895491		19.7466	0.889326		19.7466	0.888426
19.8211	0.878668		19.8211	0.882263		19.8211	0.880806		19.8211	0.876393		19.8211	0.886448		19.8211	0.880163		19.8211	0.881213		19.8211	0.878557		19.8211	0.876745		19.8211	0.867718		19.8211	0.876057		19.8211	0.884443		19.8211	0.88318		19.8211	0.869671		19.8211	0.895003		19.8211	0.890397		19.8211	0.88783
19.8957	0.875644		19.8957	0.883348		19.8957	0.881681		19.8957	0.878103		19.8957	0.886944		19.8957	0.880574		19.8957	0.879805		19.8957	0.878931		19.8957	0.875447		19.8957	0.86556		19.8957	0.876574		19.8957	0.885732		19.8957	0.883475		19.8957	0.869578		19.8957	0.897507		19.8957	0.88985		19.8957	0.88852
19.9702	0.877982		19.9702	0.883738		19.9702	0.882439		19.9702	0.875229		19.9702	0.887309		19.9702	0.880109		19.9702	0.881294		19.9702	0.877818		19.9702	0.873901		19.9702	0.867117		19.9702	0.87765		19.9702	0.885177		19.9702	0.88239		19.9702	0.869748		19.9702	0.896958		19.9702	0.888962		19.9702	0.88783
20.0447	0.878182		20.0447	0.88218		20.0447	0.882743		20.0447	0.875075		20.0447	0.88627		20.0447	0.879967		20.0447	0.881895		20.0447	0.878954		20.0447	0.876169		20.0447	0.865162		20.0447	0.87569		20.0447	0.88396		20.0447	0.883948		20.0447	0.869228		20.0447	0.89797		20.0447	0.890161		20.0447	0.888377
20.1192	0.877515		20.1192	0.881961		20.1192	0.881786		20.1192	0.876445		20.1192	0.886431		20.1192	0.879407		20.1192	0.881698		20.1192	0.877395		20.1192	0.874093		20.1192	0.867645		20.1192	0.876529		20.1192	0.883927		20.1192	0.882627		20.1192	0.868643		20.1192	0.896271		20.1192	0.891402		20.1192	0.888299
20.1937	0.876633		20.1937	0.881991		20.1937	0.881448		20.1937	0.876007		20.1937	0.886219		20.1937	0.879854		20.1937	0.881188		20.1937	0.878274		20.1937	0.874934		20.1937	0.867007		20.1937	0.87673		20.1937	0.886153		20.1937	0.88239		20.1937	0.868925		20.1937	0.895742		20.1937	0.89036		20.1937	0.888612
20.2682	0.877308		20.2682	0.882517		20.2682	0.881778		20.2682	0.876196		20.2682	0.887303		20.2682	0.880358		20.2682	0.880316		20.2682	0.878538		20.2682	0.876047		20.2682	0.866612		20.2682	0.876038		20.2682	0.886317		20.2682	0.881748		20.2682	0.868581		20.2682	0.896762		20.2682	0.890254		20.2682	0.887438
20.3428	0.875226		20.3428	0.883148		20.3428	0.882004		20.3428	0.875369		20.3428	0.885302		20.3428	0.880723		20.3428	0.878986		20.3428	0.87549		20.3428	0.875447		20.3428	0.866084		20.3428	0.877758		20.3428	0.885768		20.3428	0.881502		20.3428	0.869718		20.3428	0.897529		20.3428	0.889175		20.3428	0.888363
20.4173	0.877162		20.4173	0.881019		20.4173	0.880182		20.4173	0.874885		20.4173	0.885952		20.4173	0.880283		20.4173	0.879865		20.4173	0.877079		20.4173	0.874369		20.4173	0.867143		20.4173	0.876876		20.4173	0.885499		20.4173	0.882616		20.4173	0.869347		20.4173	0.895652		20.4173	0.890137		20.4173	0.888872
20.4918	0.876825		20.4918	0.881809		20.4918	0.881883		20.4918	0.876021		20.4918	0.886749		20.4918	0.879577		20.4918	0.880136		20.4918	0.878606		20.4918	0.875087		20.4918	0.867854		20.4918	0.875498		20.4918	0.884203		20.4918	0.88149		20.4918	0.870493		20.4918	0.896418		20.4918	0.888747		20.4918	0.887798
20.5663	0.876503		20.5663	0.882218		20.5663	0.883168		20.5663	0.875429		20.5663	0.885733		20.5663	0.88099		20.5663	0.880463		20.5663	0.877017		20.5663	0.874731		20.5663	0.866524		20.5663	0.877127		20.5663	0.886275		20.5663	0.881969		20.5663	0.869878		20.5663	0.896547		20.5663	0.889167		20.5663	0.889627
20.6408	0.875334		20.6408	0.883534		20.6408	0.882071		20.6408	0.875169		20.6408	0.886619		20.6408	0.880894		20.6408	0.881392		20.6408	0.87928		20.6408	0.874058		20.6408	0.866053		20.6408	0.876789		20.6408	0.883201		20.6408	0.881659		20.6408	0.869688		20.6408	0.897782		20.6408	0.889324		20.6408	0.887979
20.7153	0.876116		20.7153	0.883061		20.7153	0.88268		20.7153	0.875657		20.7153	0.885076		20.7153	0.881163		20.7153	0.879763		20.7153	0.878245		20.7153	0.875496		20.7153	0.866783		20.7153	0.876113		20.7153	0.884588		20.7153	0.879491		20.7153	0.869872		20.7153	0.896939		20.7153	0.888672		20.7153	0.88898
20.7899	0.876208		20.7899	0.881582		20.7899	0.880062		20.7899	0.874188		20.7899	0.88679		20.7899	0.880088		20.7899	0.878162		20.7899	0.876073		20.7899	0.874487		20.7899	0.866343		20.7899	0.877771		20.7899	0.884739		20.7899	0.88068		20.7899	0.87052		20.7899	0.897679		20.7899	0.889876		20.7899	0.887506
20.8644	0.876882		20.8644	0.882513		20.8644	0.880689		20.8644	0.87628		20.8644	0.885572		20.8644	0.88028		20.8644	0.879911		20.8644	0.876929		20.8644	0.874547		20.8644	0.867591		20.8644	0.875921		20.8644	0.885334		20.8644	0.880247		20.8644	0.869121		20.8644	0.89776		20.8644	0.88906		20.8644	0.887295
20.9389	0.875855		20.9389	0.881503		20.9389	0.881883		20.9389	0.874072		20.9389	0.887299		20.9389	0.879989		20.9389	0.880544		20.9389	0.876926		20.9389	0.874728		20.9389	0.865769		20.9389	0.875687		20.9389	0.88495		20.9389	0.88019		20.9389	0.870751		20.9389	0.898407		20.9389	0.890118		20.9389	0.887487
21.0134	0.877166		21.0134	0.880939		21.0134	0.881981		21.0134	0.87471		21.0134	0.885969		21.0134	0.878771		21.0134	0.87976		21.0134	0.877665		21.0134	0.875555		21.0134	0.865863		21.0134	0.875843		21.0134	0.88565		21.0134	0.880694		21.0134	0.869385		21.0134	0.897433		21.0134	0.888912		21.0134	0.888323
21.0879	0.883057		21.0879	0.889138		21.0879	0.889236		21.0879	0.881875		21.0879	0.893441		21.0879	0.887438		21.0879	0.887673		21.0879	0.886071		21.0879	0.884579		21.0879	0.874519		21.0879	0.883905		21.0879	0.893675		21.0879	0.888694		21.0879	0.878803		21.0879	0.908035		21.0879	0.897818		21.0879	0.897602
21.1624	0.88901		21.1624	0.893362		21.1624	0.894914		21.1624	0.887073		21.1624	0.900599		21.1624	0.892436		21.1624	0.893003		21.1624	0.890612		21.1624	0.886694		21.1624	0.879606		21.1624	0.889097		21.1624	0.901279		21.1624	0.895055		21.1624	0.884308		21.1624	0.913782		21.1624	0.904128		21.1624	0.902634
21.2369	0.892961		21.2369	0.895749		21.2369	0.897501		21.2369	0.891668		21.2369	0.902104		21.2369	0.896847		21.2369	0.896772		21.2369	0.891712		21.2369	0.891206		21.2369	0.882724		21.2369	0.892631		21.2369	0.903741		21.2369	0.899395		21.2369	0.88948		21.2369	0.919437		21.2369	0.908984		21.2369	0.90498
21.3115	0.895115		21.3115	0.89992		21.3115	0.899567		21.3115	0.891906		21.3115	0.904638		21.3115	0.896574		21.3115	0.901712		21.3115	0.897243		21.3115	0.89339		21.3115	0.88545		21.3115	0.894279		21.3115	0.906456		21.3115	0.902064		21.3115	0.89168		21.3115	0.922784		21.3115	0.910698		21.3115	0.909838
21.386	0.896744		21.386	0.901724		21.386	0.902684		21.386	0.893827		21.386	0.907295		21.386	0.900358		21.386	0.901237		21.386	0.898578		21.386	0.894992		21.386	0.888865		21.386	0.896668		21.386	0.907896		21.386	0.902474		21.386	0.895226		21.386	0.924281		21.386	0.913763		21.386	0.911643
21.4605	0.898182		21.4605	0.903679		21.4605	0.903927		21.4605	0.89762		21.4605	0.911088		21.4605	0.903882		21.4605	0.90466		21.4605	0.899926		21.4605	0.896695		21.4605	0.890918		21.4605	0.900004		21.4605	0.911493		21.4605	0.90543		21.4605	0.896057		21.4605	0.927339		21.4605	0.916096		21.4605	0.914053
21.535	0.900037		21.535	0.907234		21.535	0.904941		21.535	0.898016		21.535	0.911939		21.535	0.905568		21.535	0.903953		21.535	0.901176		21.535	0.898324		21.535	0.892577		21.535	0.901584		21.535	0.913409		21.535	0.907515		21.535	0.898189		21.535	0.928337		21.535	0.919129		21.535	0.915317
21.6095	0.900313		21.6095	0.907275		21.6095	0.907385		21.6095	0.900519		21.6095	0.912302		21.6095	0.905955		21.6095	0.907042		21.6095	0.903204		21.6095	0.900757		21.6095	0.893218		21.6095	0.9045		21.6095	0.91385		21.6095	0.908833		21.6095	0.900956		21.6095	0.930639		21.6095	0.919552		21.6095	0.917224
21.684	0.901367		21.684	0.908489		21.684	0.910175		21.684	0.900378		21.684	0.912746		21.684	0.906707		21.684	0.908284		21.684	0.90451		21.684	0.902386		21.684	0.894255		21.684	0.904376		21.684	0.913337		21.684	0.910182		21.684	0.901571		21.684	0.932524		21.684	0.921322		21.684	0.919729
21.7586	0.905188		21.7586	0.909079		21.7586	0.909796		21.7586	0.901353		21.7586	0.915438		21.7586	0.90889		21.7586	0.907816		21.7586	0.905753		21.7586	0.901884		21.7586	0.895231		21.7586	0.906596		21.7586	0.916322		21.7586	0.912235		21.7586	0.904498		21.7586	0.935175		21.7586	0.92243		21.7586	0.921385
Fit Results (Kd)	Fit Results (Kd)
Fit Model:	Kd
Bound	960.432
Unbound	964.623
Kd	1.15051e-06
TargetConc	00:00:00.003000
Standard Deviation:	0.486084
Kd Confidence:	4.515e-07
Dose Response Curve	Dose Response Curve	Dose Response Curve
Ligand Concentration [M]	Fnorm [‰]	Error Value
2.6e-05	960.523	0.625716
1.3e-05	960.391	0.517084
3.25e-06	962.039	0.294961
1.625e-06	962.803	0.652305
8.125e-07	962.708	0.918382
4.0625e-07	962.82	0.639906
2.03125e-07	964.123	0.278173
1.01562e-07	963.898	0.850583
5.07812e-08	963.851	0.607629
2.53906e-08	964.753	0.220295
1.26953e-08	964.265	0.283079
6.34766e-09	964.813	0.785314
3.17383e-09	965.128	0.885421
1.58691e-09	964.442	0.195432
7.93457e-10	965.299	0.192365

## Sheet: Sheet6
L-WT/Z-R36A
MO.Affinity Analysis v2.3	MO.Affinity Analysis v2.3
Origin of exported data	Origin of exported data
Project Title:
Comment:
Project File Path:	C:\Users\nanotemper\Desktop\Data\RZH\wcl\20210506\jl.nta
Analysis-Set Name:	Analysis-Set #1
Exported from:	MST Traces
Exported on:	2021-05-06 17:04:08
Analysis Settings	Analysis Settings
Type of Analysis:	MST
Evaluation strategy:	Manual
Cold Region Start:	-1
Cold Region End:	0
Hot Region Start:	0.5
Hot Region End:	1.5
Sample Information	Sample Information		Sample Information	Sample Information		Sample Information	Sample Information		Sample Information	Sample Information		Sample Information	Sample Information		Sample Information	Sample Information		Sample Information	Sample Information		Sample Information	Sample Information		Sample Information	Sample Information		Sample Information	Sample Information		Sample Information	Sample Information		Sample Information	Sample Information		Sample Information	Sample Information		Sample Information	Sample Information		Sample Information	Sample Information		Sample Information	Sample Information		Sample Information	Sample Information
Merge-Set Name:	L-Z-R36A-01 (#16)		Merge-Set Name:	L-Z-R36A-01 (#16)		Merge-Set Name:	L-Z-R36A-01 (#16)		Merge-Set Name:	L-Z-R36A-01 (#16)		Merge-Set Name:	L-Z-R36A-01 (#16)		Merge-Set Name:	L-Z-R36A-01 (#16)		Merge-Set Name:	L-Z-R36A-01 (#16)		Merge-Set Name:	L-Z-R36A-01 (#16)		Merge-Set Name:	L-Z-R36A-01 (#16)		Merge-Set Name:	L-Z-R36A-01 (#16)		Merge-Set Name:	L-Z-R36A-01 (#16)		Merge-Set Name:	L-Z-R36A-01 (#16)		Merge-Set Name:	L-Z-R36A-01 (#16)		Merge-Set Name:	L-Z-R36A-01 (#16)		Merge-Set Name:	L-Z-R36A-01 (#16)		Merge-Set Name:	L-Z-R36A-01 (#16)		Merge-Set Name:	L-Z-R36A-01 (#16)
Run Name:	L-Z-R36A-01 (#16)		Run Name:	L-Z-R36A-01 (#16)		Run Name:	L-Z-R36A-01 (#16)		Run Name:	L-Z-R36A-01 (#16)		Run Name:	L-Z-R36A-01 (#16)		Run Name:	L-Z-R36A-01 (#16)		Run Name:	L-Z-R36A-01 (#16)		Run Name:	L-Z-R36A-01 (#16)		Run Name:	L-Z-R36A-01 (#16)		Run Name:	L-Z-R36A-01 (#16)		Run Name:	L-Z-R36A-01 (#16)		Run Name:	L-Z-R36A-01 (#16)		Run Name:	L-Z-R36A-01 (#16)		Run Name:	L-Z-R36A-01 (#16)		Run Name:	L-Z-R36A-01 (#16)		Run Name:	L-Z-R36A-01 (#16)		Run Name:	L-Z-R36A-02 (#17)
Date of Measurement:	2021-04-28 13:58:42		Date of Measurement:	2021-04-28 13:59:22		Date of Measurement:	2021-04-28 14:00:03		Date of Measurement:	2021-04-28 14:00:43		Date of Measurement:	2021-04-28 14:01:24		Date of Measurement:	2021-04-28 14:02:04		Date of Measurement:	2021-04-28 14:02:45		Date of Measurement:	2021-04-28 14:03:26		Date of Measurement:	2021-04-28 14:04:06		Date of Measurement:	2021-04-28 14:04:47		Date of Measurement:	2021-04-28 14:05:27		Date of Measurement:	2021-04-28 14:06:07		Date of Measurement:	2021-04-28 14:06:48		Date of Measurement:	2021-04-28 14:07:28		Date of Measurement:	2021-04-28 14:08:09		Date of Measurement:	2021-04-28 14:08:49		Date of Measurement:	2021-04-28 14:19:45
Capillary Type:	Monolith NT.115 Capillary		Capillary Type:	Monolith NT.115 Capillary		Capillary Type:	Monolith NT.115 Capillary		Capillary Type:	Monolith NT.115 Capillary		Capillary Type:	Monolith NT.115 Capillary		Capillary Type:	Monolith NT.115 Capillary		Capillary Type:	Monolith NT.115 Capillary		Capillary Type:	Monolith NT.115 Capillary		Capillary Type:	Monolith NT.115 Capillary		Capillary Type:	Monolith NT.115 Capillary		Capillary Type:	Monolith NT.115 Capillary		Capillary Type:	Monolith NT.115 Capillary		Capillary Type:	Monolith NT.115 Capillary		Capillary Type:	Monolith NT.115 Capillary		Capillary Type:	Monolith NT.115 Capillary		Capillary Type:	Monolith NT.115 Capillary		Capillary Type:	Monolith NT.115 Capillary
Capillary Position:	1		Capillary Position:	2		Capillary Position:	3		Capillary Position:	4		Capillary Position:	5		Capillary Position:	6		Capillary Position:	7		Capillary Position:	8		Capillary Position:	9		Capillary Position:	10		Capillary Position:	11		Capillary Position:	12		Capillary Position:	13		Capillary Position:	14		Capillary Position:	15		Capillary Position:	16		Capillary Position:	1
Ligand:	Z-R36A-01		Ligand:	Z-R36A-01		Ligand:	Z-R36A-01		Ligand:	Z-R36A-01		Ligand:	Z-R36A-01		Ligand:	Z-R36A-01		Ligand:	Z-R36A-01		Ligand:	Z-R36A-01		Ligand:	Z-R36A-01		Ligand:	Z-R36A-01		Ligand:	Z-R36A-01		Ligand:	Z-R36A-01		Ligand:	Z-R36A-01		Ligand:	Z-R36A-01		Ligand:	Z-R36A-01		Ligand:	Z-R36A-01		Ligand:	Z-R36A-2
Ligand Concentration:	9e-05		Ligand Concentration:	4.5e-05		Ligand Concentration:	2.25e-05		Ligand Concentration:	1.125e-05		Ligand Concentration:	5.625e-06		Ligand Concentration:	2.8125e-06		Ligand Concentration:	1.40625e-06		Ligand Concentration:	7.03125e-07		Ligand Concentration:	3.51563e-07		Ligand Concentration:	1.75781e-07		Ligand Concentration:	8.78906e-08		Ligand Concentration:	4.39453e-08		Ligand Concentration:	2.19727e-08		Ligand Concentration:	1.09863e-08		Ligand Concentration:	5.49316e-09		Ligand Concentration:	2.74658e-09		Ligand Concentration:	9e-05
Target:	L		Target:	L		Target:	L		Target:	L		Target:	L		Target:	L		Target:	L		Target:	L		Target:	L		Target:	L		Target:	L		Target:	L		Target:	L		Target:	L		Target:	L		Target:	L		Target:	L
TargetConcentration:	2.5e-08		TargetConcentration:	2.5e-08		TargetConcentration:	2.5e-08		TargetConcentration:	2.5e-08		TargetConcentration:	2.5e-08		TargetConcentration:	2.5e-08		TargetConcentration:	2.5e-08		TargetConcentration:	2.5e-08		TargetConcentration:	2.5e-08		TargetConcentration:	2.5e-08		TargetConcentration:	2.5e-08		TargetConcentration:	2.5e-08		TargetConcentration:	2.5e-08		TargetConcentration:	2.5e-08		TargetConcentration:	2.5e-08		TargetConcentration:	2.5e-08		TargetConcentration:	2.5e-08
Measurement Settings	Measurement Settings		Measurement Settings	Measurement Settings		Measurement Settings	Measurement Settings		Measurement Settings	Measurement Settings		Measurement Settings	Measurement Settings		Measurement Settings	Measurement Settings		Measurement Settings	Measurement Settings		Measurement Settings	Measurement Settings		Measurement Settings	Measurement Settings		Measurement Settings	Measurement Settings		Measurement Settings	Measurement Settings		Measurement Settings	Measurement Settings		Measurement Settings	Measurement Settings		Measurement Settings	Measurement Settings		Measurement Settings	Measurement Settings		Measurement Settings	Measurement Settings		Measurement Settings	Measurement Settings
MST-Power:	Medium		MST-Power:	Medium		MST-Power:	Medium		MST-Power:	Medium		MST-Power:	Medium		MST-Power:	Medium		MST-Power:	Medium		MST-Power:	Medium		MST-Power:	Medium		MST-Power:	Medium		MST-Power:	Medium		MST-Power:	Medium		MST-Power:	Medium		MST-Power:	Medium		MST-Power:	Medium		MST-Power:	Medium		MST-Power:	Medium
Excitation-Power:	40		Excitation-Power:	40		Excitation-Power:	40		Excitation-Power:	40		Excitation-Power:	40		Excitation-Power:	40		Excitation-Power:	40		Excitation-Power:	40		Excitation-Power:	40		Excitation-Power:	40		Excitation-Power:	40		Excitation-Power:	40		Excitation-Power:	40		Excitation-Power:	40		Excitation-Power:	40		Excitation-Power:	40		Excitation-Power:	40
Excitation type:	Nano - RED		Excitation type:	Nano - RED		Excitation type:	Nano - RED		Excitation type:	Nano - RED		Excitation type:	Nano - RED		Excitation type:	Nano - RED		Excitation type:	Nano - RED		Excitation type:	Nano - RED		Excitation type:	Nano - RED		Excitation type:	Nano - RED		Excitation type:	Nano - RED		Excitation type:	Nano - RED		Excitation type:	Nano - RED		Excitation type:	Nano - RED		Excitation type:	Nano - RED		Excitation type:	Nano - RED		Excitation type:	Nano - RED
Thermostat Setpoint:	25.01		Thermostat Setpoint:	25.01		Thermostat Setpoint:	25.01		Thermostat Setpoint:	25.01		Thermostat Setpoint:	25.01		Thermostat Setpoint:	25.01		Thermostat Setpoint:	25.01		Thermostat Setpoint:	25.01		Thermostat Setpoint:	25.01		Thermostat Setpoint:	25.01		Thermostat Setpoint:	25.01		Thermostat Setpoint:	25.01		Thermostat Setpoint:	25.01		Thermostat Setpoint:	25.01		Thermostat Setpoint:	25.01		Thermostat Setpoint:	25.01		Thermostat Setpoint:	25.01
Included	Included		Included	Included		Included	Included		Included	Included		Included	Included		Included	Included		Included	Included		Included	Included		Included	Included		Included	Included		Included	Included		Included	Included		Included	Included		Included	Included		Included	Included		Included	Included		Included	Included
Time [s]	Normalized Fluorescence [-]		Time [s]	Normalized Fluorescence [-]		Time [s]	Normalized Fluorescence [-]		Time [s]	Normalized Fluorescence [-]		Time [s]	Normalized Fluorescence [-]		Time [s]	Normalized Fluorescence [-]		Time [s]	Normalized Fluorescence [-]		Time [s]	Normalized Fluorescence [-]		Time [s]	Normalized Fluorescence [-]		Time [s]	Normalized Fluorescence [-]		Time [s]	Normalized Fluorescence [-]		Time [s]	Normalized Fluorescence [-]		Time [s]	Normalized Fluorescence [-]		Time [s]	Normalized Fluorescence [-]		Time [s]	Normalized Fluorescence [-]		Time [s]	Normalized Fluorescence [-]		Time [s]	Normalized Fluorescence [-]
-3.57675	0.99974		-3.57675	0.999888		-3.57675	1.00062		-3.57675	0.999456		-3.57675	0.999216		-3.57675	0.999927		-3.57675	0.999003		-3.57675	0.999304		-3.57675	0.998364		-3.57675	0.999971		-3.57675	1.00077		-3.57675	0.999343		-3.57675	1.0007		-3.57675	1.00034		-3.57675	1.00021		-3.57675	1.00013		-3.57675	1.00051
-3.50223	1.00043		-3.50223	0.999987		-3.50223	1.00029		-3.50223	1.00056		-3.50223	0.999949		-3.50223	0.99958		-3.50223	1.00018		-3.50223	0.999584		-3.50223	0.999883		-3.50223	1.00011		-3.50223	0.999083		-3.50223	0.999233		-3.50223	0.999255		-3.50223	1.00007		-3.50223	1.00038		-3.50223	0.99906		-3.50223	1.00025
-3.42772	0.999844		-3.42772	0.999539		-3.42772	0.999017		-3.42772	1.00005		-3.42772	0.999606		-3.42772	1.00073		-3.42772	0.999003		-3.42772	0.998939		-3.42772	0.999808		-3.42772	0.999261		-3.42772	0.99977		-3.42772	1.00008		-3.42772	0.999861		-3.42772	0.9996		-3.42772	0.999706		-3.42772	0.999357		-3.42772	0.999749
-3.3532	0.999574		-3.3532	1.00003		-3.3532	0.999427		-3.3532	1.00037		-3.3532	1.00061		-3.3532	1.00032		-3.3532	1.00012		-3.3532	0.99984		-3.3532	0.999177		-3.3532	0.999789		-3.3532	0.999639		-3.3532	1.00099		-3.3532	0.998654		-3.3532	0.999111		-3.3532	0.999988		-3.3532	1.00007		-3.3532	1.00051
-3.27869	0.999228		-3.27869	0.999582		-3.27869	1.001		-3.27869	0.999524		-3.27869	0.999907		-3.27869	1.00021		-3.27869	0.999039		-3.27869	1.00025		-3.27869	0.999854		-3.27869	0.999699		-3.27869	0.999751		-3.27869	1		-3.27869	0.999742		-3.27869	1.00052		-3.27869	0.999566		-3.27869	0.999945		-3.27869	0.999361
-3.20417	0.999683		-3.20417	0.999209		-3.20417	0.99921		-3.20417	1.00005		-3.20417	0.999871		-3.20417	0.999561		-3.20417	0.999959		-3.20417	0.999427		-3.20417	1.00006		-3.20417	0.999349		-3.20417	0.998627		-3.20417	1.00027		-3.20417	0.999327		-3.20417	0.999824		-3.20417	0.998949		-3.20417	0.999082		-3.20417	0.999725
-3.12966	1.00009		-3.12966	1.0002		-3.12966	0.999483		-3.12966	0.999064		-3.12966	0.998607		-3.12966	0.998532		-3.12966	0.999963		-3.12966	0.999443		-3.12966	0.999839		-3.12966	0.999353		-3.12966	0.999605		-3.12966	1.00023		-3.12966	0.999367		-3.12966	0.998709		-3.12966	0.999643		-3.12966	1.00012		-3.12966	0.999248
-3.05514	0.999978		-3.05514	0.999976		-3.05514	0.999704		-3.05514	0.999804		-3.05514	1.00065		-3.05514	0.999853		-3.05514	0.999855		-3.05514	0.999357		-3.05514	0.999614		-3.05514	0.999633		-3.05514	0.99952		-3.05514	0.99899		-3.05514	1.00019		-3.05514	0.999095		-3.05514	1.00043		-3.05514	1.00088		-3.05514	0.99946
-2.98062	0.999287		-2.98062	0.999657		-2.98062	0.999377		-2.98062	1.00001		-2.98062	0.999216		-2.98062	0.997891		-2.98062	1.00023		-2.98062	0.999132		-2.98062	0.999417		-2.98062	0.999847		-2.98062	0.999331		-2.98062	0.99979		-2.98062	0.998481		-2.98062	1.00028		-2.98062	0.999574		-2.98062	0.999484		-2.98062	0.998897
-2.90611	0.999194		-2.90611	1.00013		-2.90611	0.999813		-2.90611	0.999408		-2.90611	1.00007		-2.90611	0.999527		-2.90611	0.998606		-2.90611	0.999849		-2.90611	0.999648		-2.90611	1.00032		-2.90611	0.999722		-2.90611	0.999019		-2.90611	0.999508		-2.90611	0.998992		-2.90611	0.999676		-2.90611	1.00049		-2.90611	0.999464
-2.83159	0.999086		-2.83159	0.998849		-2.83159	0.999719		-2.83159	0.999322		-2.83159	0.9999		-2.83159	0.999974		-2.83159	0.999476		-2.83159	0.999782		-2.83159	0.99966		-2.83159	0.999066		-2.83159	0.999918		-2.83159	0.999623		-2.83159	0.998954		-2.83159	0.999164		-2.83159	0.999478		-2.83159	0.99939		-2.83159	0.999466
-2.75708	0.998942		-2.75708	0.999187		-2.75708	0.998713		-2.75708	1.00008		-2.75708	0.998447		-2.75708	0.999411		-2.75708	0.999262		-2.75708	1.00028		-2.75708	0.999888		-2.75708	0.999536		-2.75708	1.00035		-2.75708	1.00037		-2.75708	0.998069		-2.75708	1.0002		-2.75708	0.999212		-2.75708	0.998688		-2.75708	0.999359
-2.68256	0.999628		-2.68256	0.999961		-2.68256	0.998687		-2.68256	0.998725		-2.68256	0.998993		-2.68256	0.999081		-2.68256	1.00037		-2.68256	0.998415		-2.68256	0.999907		-2.68256	0.999516		-2.68256	1.00003		-2.68256	0.999424		-2.68256	0.999734		-2.68256	0.999436		-2.68256	0.998869		-2.68256	0.99994		-2.68256	0.998576
-2.60805	0.999777		-2.60805	0.998569		-2.60805	0.999756		-2.60805	0.998419		-2.60805	0.9998		-2.60805	0.999762		-2.60805	0.999609		-2.60805	0.999663		-2.60805	0.999243		-2.60805	0.998706		-2.60805	0.999596		-2.60805	0.999492		-2.60805	1.00092		-2.60805	0.999771		-2.60805	1.00007		-2.60805	0.999605		-2.60805	1.00023
-2.53353	0.998855		-2.53353	0.998752		-2.53353	0.999279		-2.53353	0.997957		-2.53353	0.999363		-2.53353	0.999257		-2.53353	0.999014		-2.53353	0.999204		-2.53353	0.998794		-2.53353	0.999154		-2.53353	0.999651		-2.53353	0.998215		-2.53353	0.998337		-2.53353	0.999803		-2.53353	0.998587		-2.53353	0.999066		-2.53353	0.999274
-2.45901	0.999097		-2.45901	0.999317		-2.45901	0.999591		-2.45901	0.999115		-2.45901	0.997943		-2.45901	0.999811		-2.45901	1.00005		-2.45901	0.999645		-2.45901	0.998726		-2.45901	0.999066		-2.45901	0.999653		-2.45901	0.998336		-2.45901	0.998984		-2.45901	0.999571		-2.45901	0.998872		-2.45901	0.998391		-2.45901	0.998199
-2.3845	0.999525		-2.3845	0.998862		-2.3845	0.99865		-2.3845	0.99882		-2.3845	0.999042		-2.3845	0.999238		-2.3845	0.998417		-2.3845	0.999436		-2.3845	0.998665		-2.3845	0.999273		-2.3845	0.999443		-2.3845	0.99882		-2.3845	0.9993		-2.3845	0.999262		-2.3845	0.998672		-2.3845	0.999182		-2.3845	0.999068
-2.30998	0.9987		-2.30998	0.999508		-2.30998	0.998179		-2.30998	0.99974		-2.30998	0.999053		-2.30998	0.998623		-2.30998	0.999411		-2.30998	0.999044		-2.30998	0.999211		-2.30998	0.999293		-2.30998	0.999095		-2.30998	0.999393		-2.30998	0.99904		-2.30998	0.999328		-2.30998	0.998381		-2.30998	0.998928		-2.30998	0.998449
-2.23547	0.998455		-2.23547	0.999743		-2.23547	0.998403		-2.23547	0.998978		-2.23547	0.999011		-2.23547	0.999766		-2.23547	0.999154		-2.23547	0.999807		-2.23547	0.999313		-2.23547	0.999203		-2.23547	0.998968		-2.23547	0.998961		-2.23547	0.999268		-2.23547	0.998184		-2.23547	0.999209		-2.23547	0.998437		-2.23547	0.998204
-2.16095	0.99889		-2.16095	0.999131		-2.16095	0.998793		-2.16095	0.999377		-2.16095	0.99933		-2.16095	0.999191		-2.16095	0.998518		-2.16095	0.99909		-2.16095	1		-2.16095	0.998475		-2.16095	0.998248		-2.16095	0.998312		-2.16095	0.999683		-2.16095	0.99932		-2.16095	0.999138		-2.16095	0.998788		-2.16095	0.998414
-2.08644	0.999025		-2.08644	0.998497		-2.08644	0.99857		-2.08644	0.999529		-2.08644	0.999468		-2.08644	0.998718		-2.08644	0.998306		-2.08644	0.99948		-2.08644	0.999206		-2.08644	0.999312		-2.08644	0.998949		-2.08644	0.998812		-2.08644	0.997632		-2.08644	0.99938		-2.08644	0.99789		-2.08644	0.998381		-2.08644	0.998814
-2.01192	0.99929		-2.01192	0.99989		-2.01192	0.998689		-2.01192	0.998851		-2.01192	0.999171		-2.01192	0.998703		-2.01192	0.998051		-2.01192	0.998591		-2.01192	0.998835		-2.01192	0.997694		-2.01192	0.99997		-2.01192	0.99866		-2.01192	0.999351		-2.01192	0.998276		-2.01192	1.00011		-2.01192	0.999168		-2.01192	0.997722
-1.93741	0.997573		-1.93741	0.999739		-1.93741	0.998379		-1.93741	0.998159		-1.93741	0.998558		-1.93741	0.99847		-1.93741	0.99823		-1.93741	0.997797		-1.93741	0.999306		-1.93741	0.998071		-1.93741	0.99872		-1.93741	0.99825		-1.93741	0.998095		-1.93741	0.998768		-1.93741	0.999179		-1.93741	0.998877		-1.93741	0.997985
-1.86289	0.997591		-1.86289	0.99798		-1.86289	0.998678		-1.86289	0.999205		-1.86289	0.998859		-1.86289	0.998411		-1.86289	0.998777		-1.86289	0.998589		-1.86289	0.998772		-1.86289	0.999414		-1.86289	0.998594		-1.86289	0.999754		-1.86289	0.998199		-1.86289	0.998247		-1.86289	0.997885		-1.86289	0.997671		-1.86289	0.998641
-1.78837	0.998416		-1.78837	0.998157		-1.78837	0.998034		-1.78837	0.998259		-1.78837	0.998828		-1.78837	0.998371		-1.78837	0.99933		-1.78837	0.998514		-1.78837	0.999512		-1.78837	0.998602		-1.78837	0.997682		-1.78837	0.998605		-1.78837	0.998484		-1.78837	0.99909		-1.78837	0.999275		-1.78837	0.999069		-1.78837	0.997919
-1.71386	0.999399		-1.71386	0.998704		-1.71386	0.998891		-1.71386	0.998915		-1.71386	0.998792		-1.71386	0.998678		-1.71386	0.998399		-1.71386	0.998946		-1.71386	0.99834		-1.71386	0.99885		-1.71386	0.999307		-1.71386	0.999194		-1.71386	0.999175		-1.71386	0.99891		-1.71386	0.998225		-1.71386	0.998194		-1.71386	0.99893
-1.63934	0.997975		-1.63934	0.99925		-1.63934	0.998264		-1.63934	0.998344		-1.63934	0.998465		-1.63934	0.999149		-1.63934	0.997695		-1.63934	0.998222		-1.63934	0.998607		-1.63934	0.998174		-1.63934	0.997833		-1.63934	0.997245		-1.63934	0.998374		-1.63934	0.998488		-1.63934	0.998776		-1.63934	0.99864		-1.63934	0.99849
-1.56483	0.99804		-1.56483	0.999049		-1.56483	0.998778		-1.56483	0.998144		-1.56483	0.999216		-1.56483	0.997802		-1.56483	0.998353		-1.56483	0.998215		-1.56483	0.998782		-1.56483	0.999421		-1.56483	0.998835		-1.56483	0.998613		-1.56483	0.998773		-1.56483	0.998926		-1.56483	0.999138		-1.56483	0.998669		-1.56483	0.998276
-1.49031	0.998473		-1.49031	0.997683		-1.49031	0.998991		-1.49031	0.998776		-1.49031	0.998277		-1.49031	0.998375		-1.49031	0.998466		-1.49031	0.997732		-1.49031	0.998131		-1.49031	0.998456		-1.49031	0.99925		-1.49031	0.997964		-1.49031	0.997975		-1.49031	0.99877		-1.49031	0.999868		-1.49031	0.998737		-1.49031	0.997643
-1.4158	0.998012		-1.4158	0.997279		-1.4158	0.99814		-1.4158	0.997625		-1.4158	0.998489		-1.4158	0.997549		-1.4158	0.997702		-1.4158	0.998117		-1.4158	0.997881		-1.4158	0.998543		-1.4158	0.998102		-1.4158	0.998396		-1.4158	0.998686		-1.4158	0.998303		-1.4158	0.999668		-1.4158	0.999236		-1.4158	0.99793
-1.34128	0.997433		-1.34128	0.997611		-1.34128	0.998303		-1.34128	0.998485		-1.34128	0.997198		-1.34128	0.998804		-1.34128	0.997508		-1.34128	0.998336		-1.34128	0.997978		-1.34128	0.998969		-1.34128	0.998045		-1.34128	0.997881		-1.34128	0.99888		-1.34128	0.998599		-1.34128	0.999358		-1.34128	0.998653		-1.34128	0.997203
-1.26677	0.997457		-1.26677	0.997874		-1.26677	0.997657		-1.26677	0.997862		-1.26677	0.997617		-1.26677	0.998472		-1.26677	0.997788		-1.26677	0.997769		-1.26677	0.99785		-1.26677	0.997115		-1.26677	0.998305		-1.26677	0.99871		-1.26677	0.998938		-1.26677	0.999		-1.26677	0.99769		-1.26677	0.998208		-1.26677	0.997932
-1.19225	0.997577		-1.19225	0.998517		-1.19225	0.997422		-1.19225	0.997997		-1.19225	0.998482		-1.19225	0.998779		-1.19225	0.998353		-1.19225	0.998614		-1.19225	0.998498		-1.19225	0.998487		-1.19225	0.998339		-1.19225	0.998197		-1.19225	0.997744		-1.19225	0.998403		-1.19225	0.998216		-1.19225	0.998167		-1.19225	0.997514
-1.11773	0.997551		-1.11773	0.998034		-1.11773	0.997615		-1.11773	0.997937		-1.11773	0.997615		-1.11773	0.998999		-1.11773	0.997666		-1.11773	0.998273		-1.11773	0.997549		-1.11773	0.998903		-1.11773	0.998894		-1.11773	0.998817		-1.11773	0.998047		-1.11773	0.998356		-1.11773	0.999119		-1.11773	0.997703		-1.11773	0.997958
-1.04322	0.997501		-1.04322	0.997993		-1.04322	0.997297		-1.04322	0.997559		-1.04322	0.997907		-1.04322	0.998967		-1.04322	0.998006		-1.04322	0.998001		-1.04322	0.996855		-1.04322	0.99894		-1.04322	0.998668		-1.04322	0.998961		-1.04322	0.99814		-1.04322	0.998041		-1.04322	0.998724		-1.04322	0.998467		-1.04322	0.997225
-0.968703	0.99749		-0.968703	0.998211		-0.968703	0.998229		-0.968703	0.997966		-0.968703	0.998197		-0.968703	0.997494		-0.968703	0.997244		-0.968703	0.998424		-0.968703	0.998556		-0.968703	0.997706		-0.968703	0.996952		-0.968703	0.997684		-0.968703	0.997124		-0.968703	0.998208		-0.968703	0.998392		-0.968703	0.997968		-0.968703	0.99714
-0.894187	0.997636		-0.894187	0.997885		-0.894187	0.996954		-0.894187	0.997948		-0.894187	0.997749		-0.894187	0.998853		-0.894187	0.997564		-0.894187	0.998113		-0.894187	0.997517		-0.894187	0.997728		-0.894187	0.997912		-0.894187	0.997355		-0.894187	0.997702		-0.894187	0.99886		-0.894187	0.997355		-0.894187	0.997817		-0.894187	0.997499
-0.819672	0.99815		-0.819672	0.998265		-0.819672	0.997205		-0.819672	0.997812		-0.819672	0.99791		-0.819672	0.998223		-0.819672	0.997975		-0.819672	0.998229		-0.819672	0.997171		-0.819672	0.997976		-0.819672	0.998797		-0.819672	0.997849		-0.819672	0.997664		-0.819672	0.998208		-0.819672	0.999588		-0.819672	0.997466		-0.819672	0.996748
-0.745156	0.997464		-0.745156	0.996958		-0.745156	0.997169		-0.745156	0.99841		-0.745156	0.997419		-0.745156	0.997976		-0.745156	0.997287		-0.745156	0.998099		-0.745156	0.997559		-0.745156	0.997886		-0.745156	0.998215		-0.745156	0.998129		-0.745156	0.99701		-0.745156	0.998522		-0.745156	0.998502		-0.745156	0.997862		-0.745156	0.997775
-0.67064	0.997077		-0.67064	0.997549		-0.67064	0.997978		-0.67064	0.997341		-0.67064	0.9983		-0.67064	0.998513		-0.67064	0.997298		-0.67064	0.998187		-0.67064	0.99769		-0.67064	0.997568		-0.67064	0.99705		-0.67064	0.998587		-0.67064	0.997167		-0.67064	0.997941		-0.67064	0.999152		-0.67064	0.99875		-0.67064	0.997645
-0.596125	0.996979		-0.596125	0.997312		-0.596125	0.996791		-0.596125	0.997935		-0.596125	0.997042		-0.596125	0.997661		-0.596125	0.997591		-0.596125	0.997955		-0.596125	0.99745		-0.596125	0.998945		-0.596125	0.997265		-0.596125	0.997637		-0.596125	0.99713		-0.596125	0.998165		-0.596125	0.997506		-0.596125	0.99695		-0.596125	0.99675
-0.521609	0.998025		-0.521609	0.997956		-0.521609	0.997218		-0.521609	0.997028		-0.521609	0.99731		-0.521609	0.997455		-0.521609	0.996748		-0.521609	0.998136		-0.521609	0.997204		-0.521609	0.997753		-0.521609	0.99732		-0.521609	0.997085		-0.521609	0.996829		-0.521609	0.998041		-0.521609	0.998		-0.521609	0.997533		-0.521609	0.997319
-0.447094	0.996756		-0.447094	0.997765		-0.447094	0.998379		-0.447094	0.99851		-0.447094	0.997192		-0.447094	0.997842		-0.447094	0.99719		-0.447094	0.996609		-0.447094	0.997957		-0.447094	0.997281		-0.447094	0.998434		-0.447094	0.997904		-0.447094	0.99739		-0.447094	0.998588		-0.447094	0.997122		-0.447094	0.997245		-0.447094	0.997179
-0.372578	0.997405		-0.372578	0.997788		-0.372578	0.997526		-0.372578	0.997261		-0.372578	0.998527		-0.372578	0.998176		-0.372578	0.99765		-0.372578	0.998266		-0.372578	0.997224		-0.372578	0.996906		-0.372578	0.997778		-0.372578	0.997187		-0.372578	0.997728		-0.372578	0.997006		-0.372578	0.998035		-0.372578	0.99725		-0.372578	0.996422
-0.298063	0.997684		-0.298063	0.999056		-0.298063	0.996949		-0.298063	0.997536		-0.298063	0.997823		-0.298063	0.997238		-0.298063	0.997436		-0.298063	0.997354		-0.298063	0.997971		-0.298063	0.997957		-0.298063	0.997389		-0.298063	0.99825		-0.298063	0.997388		-0.298063	0.996977		-0.298063	0.998145		-0.298063	0.996907		-0.298063	0.997177
-0.223547	0.996697		-0.223547	0.996859		-0.223547	0.998149		-0.223547	0.997724		-0.223547	0.997564		-0.223547	0.997227		-0.223547	0.99728		-0.223547	0.996913		-0.223547	0.99736		-0.223547	0.997176		-0.223547	0.998327		-0.223547	0.997119		-0.223547	0.997332		-0.223547	0.998614		-0.223547	0.99778		-0.223547	0.998631		-0.223547	0.997737
-0.149031	0.997715		-0.149031	0.997894		-0.149031	0.997398		-0.149031	0.997184		-0.149031	0.997856		-0.149031	0.996785		-0.149031	0.997321		-0.149031	0.997428		-0.149031	0.997918		-0.149031	0.996648		-0.149031	0.99856		-0.149031	0.996816		-0.149031	0.996733		-0.149031	0.997587		-0.149031	0.996922		-0.149031	0.997223		-0.149031	0.996385
-0.0745156	0.996944		-0.0745156	0.99715		-0.0745156	0.997132		-0.0745156	0.997043		-0.0745156	0.997357		-0.0745156	0.997525		-0.0745156	0.99664		-0.0745156	0.997563		-0.0745156	0.996923		-0.0745156	0.996892		-0.0745156	0.997394		-0.0745156	0.997752		-0.0745156	0.997441		-0.0745156	0.997103		-0.0745156	0.99654		-0.0745156	0.997239		-0.0745156	0.997092
0	0.996346		0	0.997497		0	0.996412		0	0.997415		0	0.996501		0	0.996994		0	0.99692		0	0.994531		0	0.996797		0	0.996979		0	0.997403		0	0.997305		0	0.994565		0	0.997312		0	0.997218		0	0.997466		0	0.996234
0.0745156	0.987195		0.0745156	0.987646		0.0745156	0.986842		0.0745156	0.987082		0.0745156	0.987675		0.0745156	0.987702		0.0745156	0.986449		0.0745156	0.985033		0.0745156	0.988554		0.0745156	0.990392		0.0745156	0.989719		0.0745156	0.989818		0.0745156	0.987516		0.0745156	0.99158		0.0745156	0.992994		0.0745156	0.99062		0.0745156	0.986794
0.149031	0.980502		0.149031	0.981338		0.149031	0.979508		0.149031	0.980971		0.149031	0.981966		0.149031	0.98133		0.149031	0.980326		0.149031	0.980377		0.149031	0.982549		0.149031	0.983736		0.149031	0.98505		0.149031	0.985556		0.149031	0.983603		0.149031	0.986077		0.149031	0.987927		0.149031	0.985774		0.149031	0.980799
0.223547	0.976215		0.223547	0.978156		0.223547	0.976194		0.223547	0.977449		0.223547	0.976547		0.223547	0.97679		0.223547	0.976294		0.223547	0.976129		0.223547	0.979126		0.223547	0.980564		0.223547	0.981354		0.223547	0.982157		0.223547	0.982587		0.223547	0.983005		0.223547	0.984183		0.223547	0.983462		0.223547	0.976511
0.298062	0.974156		0.298062	0.974019		0.298062	0.973799		0.298062	0.974552		0.298062	0.974208		0.298062	0.974393		0.298062	0.974452		0.298062	0.974276		0.298062	0.976685		0.298062	0.978355		0.298062	0.978827		0.298062	0.979049		0.298062	0.979365		0.298062	0.979584		0.298062	0.981454		0.298062	0.980273		0.298062	0.972628
0.372578	0.971817		0.372578	0.971713		0.372578	0.971728		0.372578	0.971127		0.372578	0.972278		0.372578	0.971746		0.372578	0.973133		0.372578	0.972914		0.372578	0.97486		0.372578	0.975652		0.372578	0.976682		0.372578	0.97682		0.372578	0.977344		0.372578	0.977576		0.372578	0.979762		0.372578	0.978805		0.372578	0.970781
0.447093	0.970048		0.447093	0.969803		0.447093	0.969188		0.447093	0.969656		0.447093	0.968789		0.447093	0.970378		0.447093	0.970119		0.447093	0.969558		0.447093	0.972004		0.447093	0.972979		0.447093	0.974108		0.447093	0.974387		0.447093	0.974495		0.447093	0.97597		0.447093	0.978011		0.447093	0.976023		0.447093	0.96871
0.521609	0.967366		0.521609	0.967725		0.521609	0.966956		0.521609	0.966845		0.521609	0.967384		0.521609	0.96776		0.521609	0.967199		0.521609	0.96881		0.521609	0.970939		0.521609	0.971373		0.521609	0.972357		0.521609	0.973906		0.521609	0.973377		0.521609	0.973949		0.521609	0.974448		0.521609	0.974744		0.521609	0.967309
0.596125	0.966813		0.596125	0.965601		0.596125	0.966149		0.596125	0.965198		0.596125	0.965826		0.596125	0.965284		0.596125	0.966448		0.596125	0.966271		0.596125	0.968848		0.596125	0.970267		0.596125	0.97094		0.596125	0.971473		0.596125	0.971422		0.596125	0.973342		0.596125	0.974997		0.596125	0.974852		0.596125	0.965101
0.67064	0.964219		0.67064	0.964058		0.67064	0.9635		0.67064	0.963488		0.67064	0.963938		0.67064	0.963988		0.67064	0.964536		0.67064	0.964001		0.67064	0.967562		0.67064	0.968977		0.67064	0.968711		0.67064	0.969573		0.67064	0.96931		0.67064	0.970248		0.67064	0.972731		0.67064	0.97247		0.67064	0.963687
0.745156	0.962575		0.745156	0.96217		0.745156	0.961913		0.745156	0.960873		0.745156	0.962734		0.745156	0.962151		0.745156	0.963179		0.745156	0.96323		0.745156	0.964822		0.745156	0.967277		0.745156	0.969289		0.745156	0.968686		0.745156	0.967839		0.745156	0.97004		0.745156	0.970882		0.745156	0.972043		0.745156	0.961575
0.819672	0.961282		0.819672	0.961564		0.819672	0.960982		0.819672	0.959767		0.819672	0.961004		0.819672	0.960481		0.819672	0.96138		0.819672	0.963448		0.819672	0.964337		0.819672	0.965002		0.819672	0.966829		0.819672	0.968082		0.819672	0.967392		0.819672	0.968626		0.819672	0.969143		0.819672	0.970373		0.819672	0.961176
0.894187	0.959096		0.894187	0.958785		0.894187	0.959173		0.894187	0.958059		0.894187	0.959783		0.894187	0.960284		0.894187	0.959777		0.894187	0.960442		0.894187	0.964158		0.894187	0.964749		0.894187	0.965283		0.894187	0.965699		0.894187	0.966671		0.894187	0.967155		0.894187	0.967972		0.894187	0.968773		0.894187	0.959025
0.968703	0.958561		0.968703	0.958539		0.968703	0.958049		0.968703	0.958515		0.968703	0.958135		0.968703	0.958303		0.968703	0.958634		0.968703	0.959228		0.968703	0.962115		0.968703	0.963163		0.968703	0.964429		0.968703	0.96522		0.968703	0.964075		0.968703	0.966011		0.968703	0.967146		0.968703	0.967443		0.968703	0.956409
1.04322	0.957115		1.04322	0.957738		1.04322	0.956796		1.04322	0.956626		1.04322	0.956238		1.04322	0.95729		1.04322	0.957691		1.04322	0.958346		1.04322	0.96014		1.04322	0.961468		1.04322	0.964248		1.04322	0.962878		1.04322	0.964312		1.04322	0.964238		1.04322	0.965992		1.04322	0.967184		1.04322	0.95688
1.11773	0.956239		1.11773	0.956177		1.11773	0.955327		1.11773	0.955539		1.11773	0.954809		1.11773	0.957191		1.11773	0.956722		1.11773	0.956461		1.11773	0.959264		1.11773	0.960339		1.11773	0.961497		1.11773	0.962496		1.11773	0.963256		1.11773	0.962622		1.11773	0.964691		1.11773	0.965659		1.11773	0.956398
1.19225	0.955106		1.19225	0.955728		1.19225	0.954132		1.19225	0.955052		1.19225	0.954994		1.19225	0.954582		1.19225	0.95584		1.19225	0.95537		1.19225	0.958143		1.19225	0.95851		1.19225	0.961232		1.19225	0.96257		1.19225	0.961633		1.19225	0.962236		1.19225	0.96397		1.19225	0.964321		1.19225	0.953741
1.26677	0.953994		1.26677	0.954357		1.26677	0.953067		1.26677	0.952849		1.26677	0.952718		1.26677	0.953874		1.26677	0.954007		1.26677	0.953903		1.26677	0.957216		1.26677	0.957775		1.26677	0.960077		1.26677	0.959964		1.26677	0.960239		1.26677	0.961417		1.26677	0.9636		1.26677	0.963811		1.26677	0.953498
1.34128	0.951673		1.34128	0.952488		1.34128	0.95151		1.34128	0.951435		1.34128	0.952932		1.34128	0.953182		1.34128	0.952966		1.34128	0.953105		1.34128	0.956296		1.34128	0.958184		1.34128	0.959061		1.34128	0.958823		1.34128	0.960013		1.34128	0.959972		1.34128	0.961784		1.34128	0.962821		1.34128	0.952279
1.4158	0.952092		1.4158	0.951969		1.4158	0.950683		1.4158	0.951037		1.4158	0.951427		1.4158	0.951491		1.4158	0.952607		1.4158	0.953318		1.4158	0.956502		1.4158	0.956238		1.4158	0.957591		1.4158	0.95846		1.4158	0.95917		1.4158	0.95966		1.4158	0.960165		1.4158	0.962195		1.4158	0.950598
1.49031	0.951459		1.49031	0.950363		1.49031	0.950295		1.49031	0.949181		1.49031	0.949912		1.49031	0.950463		1.49031	0.952003		1.49031	0.951513		1.49031	0.953921		1.49031	0.955355		1.49031	0.957574		1.49031	0.957847		1.49031	0.956794		1.49031	0.957743		1.49031	0.959943		1.49031	0.961369		1.49031	0.949464
1.56483	0.949318		1.56483	0.949212		1.56483	0.94875		1.56483	0.948628		1.56483	0.947812		1.56483	0.949615		1.56483	0.950522		1.56483	0.950482		1.56483	0.953516		1.56483	0.954795		1.56483	0.955821		1.56483	0.955749		1.56483	0.957135		1.56483	0.957526		1.56483	0.959735		1.56483	0.960538		1.56483	0.949285
1.63934	0.948641		1.63934	0.950104		1.63934	0.948007		1.63934	0.94685		1.63934	0.948848		1.63934	0.949804		1.63934	0.949322		1.63934	0.950036		1.63934	0.951494		1.63934	0.953759		1.63934	0.955325		1.63934	0.955058		1.63934	0.955081		1.63934	0.956678		1.63934	0.958843		1.63934	0.958787		1.63934	0.948795
1.71386	0.946881		1.71386	0.947498		1.71386	0.946679		1.71386	0.945923		1.71386	0.947005		1.71386	0.948353		1.71386	0.948953		1.71386	0.949226		1.71386	0.951773		1.71386	0.952968		1.71386	0.954215		1.71386	0.954213		1.71386	0.956058		1.71386	0.956498		1.71386	0.958103		1.71386	0.957913		1.71386	0.94721
1.78837	0.947187		1.78837	0.947235		1.78837	0.947297		1.78837	0.945225		1.78837	0.946271		1.78837	0.947668		1.78837	0.947577		1.78837	0.947738		1.78837	0.951351		1.78837	0.950988		1.78837	0.952898		1.78837	0.954041		1.78837	0.954581		1.78837	0.954834		1.78837	0.957433		1.78837	0.956795		1.78837	0.946435
1.86289	0.946051		1.86289	0.946314		1.86289	0.944421		1.86289	0.945681		1.86289	0.945888		1.86289	0.946435		1.86289	0.94723		1.86289	0.947499		1.86289	0.949272		1.86289	0.950682		1.86289	0.953399		1.86289	0.952649		1.86289	0.953469		1.86289	0.954248		1.86289	0.95581		1.86289	0.957216		1.86289	0.945671
1.93741	0.945082		1.93741	0.945064		1.93741	0.944015		1.93741	0.943792		1.93741	0.944345		1.93741	0.944376		1.93741	0.946962		1.93741	0.946849		1.93741	0.949124		1.93741	0.950475		1.93741	0.950808		1.93741	0.950818		1.93741	0.952637		1.93741	0.953828		1.93741	0.955256		1.93741	0.955387		1.93741	0.944474
2.01192	0.94449		2.01192	0.944057		2.01192	0.944081		2.01192	0.942491		2.01192	0.944042		2.01192	0.944429		2.01192	0.945613		2.01192	0.946329		2.01192	0.948022		2.01192	0.948984		2.01192	0.950629		2.01192	0.951791		2.01192	0.95202		2.01192	0.952097		2.01192	0.953604		2.01192	0.956604		2.01192	0.943699
2.08644	0.943627		2.08644	0.94362		2.08644	0.942035		2.08644	0.942795		2.08644	0.942738		2.08644	0.943349		2.08644	0.945424		2.08644	0.944187		2.08644	0.946882		2.08644	0.947962		2.08644	0.949875		2.08644	0.950839		2.08644	0.950016		2.08644	0.951595		2.08644	0.953409		2.08644	0.954256		2.08644	0.942878
2.16095	0.942066		2.16095	0.942811		2.16095	0.942577		2.16095	0.941608		2.16095	0.941672		2.16095	0.942461		2.16095	0.944432		2.16095	0.944185		2.16095	0.945975		2.16095	0.948509		2.16095	0.949572		2.16095	0.950373		2.16095	0.949649		2.16095	0.950975		2.16095	0.952337		2.16095	0.953264		2.16095	0.942773
2.23547	0.942706		2.23547	0.942048		2.23547	0.941265		2.23547	0.94049		2.23547	0.940832		2.23547	0.941315		2.23547	0.944216		2.23547	0.942787		2.23547	0.946091		2.23547	0.947125		2.23547	0.947955		2.23547	0.949044		2.23547	0.948878		2.23547	0.950454		2.23547	0.951755		2.23547	0.952759		2.23547	0.941725
2.30998	0.941057		2.30998	0.940623		2.30998	0.940632		2.30998	0.939614		2.30998	0.940366		2.30998	0.941661		2.30998	0.941961		2.30998	0.942381		2.30998	0.944046		2.30998	0.945425		2.30998	0.947874		2.30998	0.948672		2.30998	0.949232		2.30998	0.948595		2.30998	0.949857		2.30998	0.952983		2.30998	0.940471
2.3845	0.940474		2.3845	0.941102		2.3845	0.939365		2.3845	0.938584		2.3845	0.939842		2.3845	0.940405		2.3845	0.94165		2.3845	0.940652		2.3845	0.944084		2.3845	0.946454		2.3845	0.947704		2.3845	0.948426		2.3845	0.947678		2.3845	0.947979		2.3845	0.950795		2.3845	0.952038		2.3845	0.93926
2.45901	0.93955		2.45901	0.940429		2.45901	0.93912		2.45901	0.939358		2.45901	0.939104		2.45901	0.939416		2.45901	0.941339		2.45901	0.940587		2.45901	0.944092		2.45901	0.944276		2.45901	0.946464		2.45901	0.946933		2.45901	0.947003		2.45901	0.948489		2.45901	0.950425		2.45901	0.951731		2.45901	0.93974
2.53353	0.938781		2.53353	0.93903		2.53353	0.939384		2.53353	0.937476		2.53353	0.937622		2.53353	0.938543		2.53353	0.939826		2.53353	0.939556		2.53353	0.942706		2.53353	0.945031		2.53353	0.946499		2.53353	0.946859		2.53353	0.946534		2.53353	0.946925		2.53353	0.949528		2.53353	0.951261		2.53353	0.939549
2.60805	0.938801		2.60805	0.938696		2.60805	0.937549		2.60805	0.936776		2.60805	0.937617		2.60805	0.938327		2.60805	0.940574		2.60805	0.939148		2.60805	0.941195		2.60805	0.943642		2.60805	0.944937		2.60805	0.946004		2.60805	0.945555		2.60805	0.945937		2.60805	0.947756		2.60805	0.950587		2.60805	0.939041
2.68256	0.937785		2.68256	0.936786		2.68256	0.937474		2.68256	0.936162		2.68256	0.936017		2.68256	0.938185		2.68256	0.938931		2.68256	0.938458		2.68256	0.940984		2.68256	0.943267		2.68256	0.943422		2.68256	0.944887		2.68256	0.9448		2.68256	0.946595		2.68256	0.947421		2.68256	0.949678		2.68256	0.937507
2.75708	0.9367		2.75708	0.937295		2.75708	0.936009		2.75708	0.934949		2.75708	0.935968		2.75708	0.936953		2.75708	0.939021		2.75708	0.938066		2.75708	0.940702		2.75708	0.941455		2.75708	0.943388		2.75708	0.944329		2.75708	0.944499		2.75708	0.945306		2.75708	0.947542		2.75708	0.949197		2.75708	0.93673
2.83159	0.936425		2.83159	0.936771		2.83159	0.935675		2.83159	0.93492		2.83159	0.934597		2.83159	0.93661		2.83159	0.938809		2.83159	0.93658		2.83159	0.940683		2.83159	0.940289		2.83159	0.942305		2.83159	0.943147		2.83159	0.943071		2.83159	0.944878		2.83159	0.945965		2.83159	0.948148		2.83159	0.93682
2.90611	0.935851		2.90611	0.935486		2.90611	0.935482		2.90611	0.934227		2.90611	0.933995		2.90611	0.936124		2.90611	0.936917		2.90611	0.937091		2.90611	0.939523		2.90611	0.94037		2.90611	0.942372		2.90611	0.942956		2.90611	0.943052		2.90611	0.943359		2.90611	0.946113		2.90611	0.946545		2.90611	0.935434
2.98062	0.935335		2.98062	0.935402		2.98062	0.934261		2.98062	0.933943		2.98062	0.93393		2.98062	0.935092		2.98062	0.936219		2.98062	0.935817		2.98062	0.938577		2.98062	0.939956		2.98062	0.941902		2.98062	0.942747		2.98062	0.942778		2.98062	0.944019		2.98062	0.945471		2.98062	0.947848		2.98062	0.935191
3.05514	0.935215		3.05514	0.934553		3.05514	0.934337		3.05514	0.932829		3.05514	0.932807		3.05514	0.93446		3.05514	0.935657		3.05514	0.936462		3.05514	0.937824		3.05514	0.939348		3.05514	0.940716		3.05514	0.94215		3.05514	0.943337		3.05514	0.942101		3.05514	0.945035		3.05514	0.946634		3.05514	0.934165
3.12966	0.93356		3.12966	0.933167		3.12966	0.933266		3.12966	0.931317		3.12966	0.933043		3.12966	0.933917		3.12966	0.935682		3.12966	0.935007		3.12966	0.937611		3.12966	0.939282		3.12966	0.94096		3.12966	0.942299		3.12966	0.941406		3.12966	0.941097		3.12966	0.943625		3.12966	0.946739		3.12966	0.933819
3.20417	0.933254		3.20417	0.932593		3.20417	0.931793		3.20417	0.931775		3.20417	0.932815		3.20417	0.934196		3.20417	0.934927		3.20417	0.934526		3.20417	0.937036		3.20417	0.938837		3.20417	0.940368		3.20417	0.940285		3.20417	0.940703		3.20417	0.941346		3.20417	0.942673		3.20417	0.944427		3.20417	0.931862
3.27869	0.933234		3.27869	0.932443		3.27869	0.932684		3.27869	0.931334		3.27869	0.932098		3.27869	0.933312		3.27869	0.935231		3.27869	0.933507		3.27869	0.935784		3.27869	0.938467		3.27869	0.939053		3.27869	0.939301		3.27869	0.940765		3.27869	0.940775		3.27869	0.942684		3.27869	0.944613		3.27869	0.931987
3.3532	0.932103		3.3532	0.931091		3.3532	0.931467		3.3532	0.930487		3.3532	0.931043		3.3532	0.932678		3.3532	0.934789		3.3532	0.933976		3.3532	0.935886		3.3532	0.938207		3.3532	0.938633		3.3532	0.938917		3.3532	0.938756		3.3532	0.940337		3.3532	0.942775		3.3532	0.943982		3.3532	0.931348
3.42772	0.931068		3.42772	0.931957		3.42772	0.931853		3.42772	0.929371		3.42772	0.931086		3.42772	0.931599		3.42772	0.934124		3.42772	0.932049		3.42772	0.934675		3.42772	0.936655		3.42772	0.937533		3.42772	0.938208		3.42772	0.939429		3.42772	0.939404		3.42772	0.942029		3.42772	0.944915		3.42772	0.931724
3.50223	0.931725		3.50223	0.929994		3.50223	0.929843		3.50223	0.928182		3.50223	0.929561		3.50223	0.93098		3.50223	0.93283		3.50223	0.932258		3.50223	0.934253		3.50223	0.936643		3.50223	0.938185		3.50223	0.938561		3.50223	0.938405		3.50223	0.939314		3.50223	0.941379		3.50223	0.943553		3.50223	0.930575
3.57675	0.930018		3.57675	0.930121		3.57675	0.929441		3.57675	0.929816		3.57675	0.930557		3.57675	0.931043		3.57675	0.932194		3.57675	0.931899		3.57675	0.933947		3.57675	0.935534		3.57675	0.936739		3.57675	0.936999		3.57675	0.938368		3.57675	0.938244		3.57675	0.941055		3.57675	0.943504		3.57675	0.931116
3.65126	0.929236		3.65126	0.929664		3.65126	0.92919		3.65126	0.928173		3.65126	0.928317		3.65126	0.929716		3.65126	0.933966		3.65126	0.931216		3.65126	0.934595		3.65126	0.934597		3.65126	0.936381		3.65126	0.936941		3.65126	0.938211		3.65126	0.938311		3.65126	0.939733		3.65126	0.943018		3.65126	0.930184
3.72578	0.929633		3.72578	0.929946		3.72578	0.92868		3.72578	0.928385		3.72578	0.928038		3.72578	0.929855		3.72578	0.931466		3.72578	0.930712		3.72578	0.932693		3.72578	0.933826		3.72578	0.935773		3.72578	0.936473		3.72578	0.935764		3.72578	0.937624		3.72578	0.939223		3.72578	0.941572		3.72578	0.930044
3.8003	0.929059		3.8003	0.928668		3.8003	0.92793		3.8003	0.927594		3.8003	0.927434		3.8003	0.928889		3.8003	0.931813		3.8003	0.930782		3.8003	0.932751		3.8003	0.933792		3.8003	0.935878		3.8003	0.937111		3.8003	0.936559		3.8003	0.936313		3.8003	0.937895		3.8003	0.941769		3.8003	0.929562
3.87481	0.928971		3.87481	0.928746		3.87481	0.928574		3.87481	0.925778		3.87481	0.927135		3.87481	0.929067		3.87481	0.931004		3.87481	0.930174		3.87481	0.932147		3.87481	0.933806		3.87481	0.935057		3.87481	0.935717		3.87481	0.935415		3.87481	0.937249		3.87481	0.938334		3.87481	0.940865		3.87481	0.928306
3.94933	0.927768		3.94933	0.927866		3.94933	0.92673		3.94933	0.926036		3.94933	0.92621		3.94933	0.928257		3.94933	0.930688		3.94933	0.930641		3.94933	0.931009		3.94933	0.932926		3.94933	0.934981		3.94933	0.935398		3.94933	0.935607		3.94933	0.935576		3.94933	0.938718		3.94933	0.940088		3.94933	0.928185
4.02384	0.927585		4.02384	0.926562		4.02384	0.926214		4.02384	0.925182		4.02384	0.926741		4.02384	0.928561		4.02384	0.929592		4.02384	0.92828		4.02384	0.93039		4.02384	0.932807		4.02384	0.934243		4.02384	0.934806		4.02384	0.935436		4.02384	0.935574		4.02384	0.936534		4.02384	0.940172		4.02384	0.927999
4.09836	0.92772		4.09836	0.926566		4.09836	0.926433		4.09836	0.925448		4.09836	0.925225		4.09836	0.927483		4.09836	0.929116		4.09836	0.92782		4.09836	0.930839		4.09836	0.932313		4.09836	0.933676		4.09836	0.933109		4.09836	0.933707		4.09836	0.934026		4.09836	0.935904		4.09836	0.939894		4.09836	0.92639
4.17287	0.927355		4.17287	0.926346		4.17287	0.926071		4.17287	0.923942		4.17287	0.925461		4.17287	0.926432		4.17287	0.929752		4.17287	0.92809		4.17287	0.93013		4.17287	0.9324		4.17287	0.933008		4.17287	0.933653		4.17287	0.934364		4.17287	0.934533		4.17287	0.937286		4.17287	0.939365		4.17287	0.926493
4.24739	0.92717		4.24739	0.925409		4.24739	0.925596		4.24739	0.92492		4.24739	0.925437		4.24739	0.926534		4.24739	0.928034		4.24739	0.927713		4.24739	0.929774		4.24739	0.931182		4.24739	0.932392		4.24739	0.933357		4.24739	0.933519		4.24739	0.933733		4.24739	0.936071		4.24739	0.938496		4.24739	0.925679
4.3219	0.926178		4.3219	0.926111		4.3219	0.924962		4.3219	0.924327		4.3219	0.925075		4.3219	0.925736		4.3219	0.928591		4.3219	0.927412		4.3219	0.928614		4.3219	0.930705		4.3219	0.931989		4.3219	0.932648		4.3219	0.933886		4.3219	0.932414		4.3219	0.935692		4.3219	0.937878		4.3219	0.926191
4.39642	0.925403		4.39642	0.925439		4.39642	0.92445		4.39642	0.923524		4.39642	0.923783		4.39642	0.924766		4.39642	0.927035		4.39642	0.926295		4.39642	0.929568		4.39642	0.930124		4.39642	0.932826		4.39642	0.932713		4.39642	0.932681		4.39642	0.932639		4.39642	0.934516		4.39642	0.937266		4.39642	0.925384
4.47094	0.925493		4.47094	0.924296		4.47094	0.924186		4.47094	0.922377		4.47094	0.923261		4.47094	0.924772		4.47094	0.926896		4.47094	0.925822		4.47094	0.928476		4.47094	0.930097		4.47094	0.931469		4.47094	0.932332		4.47094	0.93226		4.47094	0.931823		4.47094	0.935338		4.47094	0.936443		4.47094	0.925112
4.54545	0.924861		4.54545	0.924576		4.54545	0.923763		4.54545	0.922536		4.54545	0.922652		4.54545	0.925206		4.54545	0.926156		4.54545	0.925077		4.54545	0.928216		4.54545	0.92916		4.54545	0.930653		4.54545	0.93011		4.54545	0.931922		4.54545	0.932385		4.54545	0.934496		4.54545	0.937401		4.54545	0.92495
4.61997	0.925021		4.61997	0.923524		4.61997	0.924244		4.61997	0.922203		4.61997	0.922958		4.61997	0.92465		4.61997	0.926066		4.61997	0.92546		4.61997	0.926639		4.61997	0.929109		4.61997	0.930476		4.61997	0.930649		4.61997	0.931271		4.61997	0.930808		4.61997	0.933827		4.61997	0.937009		4.61997	0.924307
4.69448	0.924154		4.69448	0.923139		4.69448	0.923093		4.69448	0.921864		4.69448	0.923207		4.69448	0.923176		4.69448	0.925692		4.69448	0.92484		4.69448	0.926236		4.69448	0.927725		4.69448	0.930722		4.69448	0.93005		4.69448	0.929616		4.69448	0.931218		4.69448	0.933786		4.69448	0.936729		4.69448	0.923223
4.769	0.924086		4.769	0.923151		4.769	0.922394		4.769	0.922146		4.769	0.921671		4.769	0.923034		4.769	0.926754		4.769	0.924573		4.769	0.925741		4.769	0.92834		4.769	0.929193		4.769	0.931044		4.769	0.930239		4.769	0.930526		4.769	0.932552		4.769	0.935641		4.769	0.922827
4.84351	0.924348		4.84351	0.922031		4.84351	0.921615		4.84351	0.920548		4.84351	0.921564		4.84351	0.922643		4.84351	0.924862		4.84351	0.923222		4.84351	0.926047		4.84351	0.926594		4.84351	0.928778		4.84351	0.930484		4.84351	0.929645		4.84351	0.929855		4.84351	0.931572		4.84351	0.936362		4.84351	0.922904
4.91803	0.923313		4.91803	0.922632		4.91803	0.921667		4.91803	0.920361		4.91803	0.920543		4.91803	0.922208		4.91803	0.925622		4.91803	0.924178		4.91803	0.925751		4.91803	0.927496		4.91803	0.92931		4.91803	0.928169		4.91803	0.929688		4.91803	0.92967		4.91803	0.931369		4.91803	0.934559		4.91803	0.922672
4.99255	0.924302		4.99255	0.92244		4.99255	0.919644		4.99255	0.920431		4.99255	0.920055		4.99255	0.921066		4.99255	0.92454		4.99255	0.922514		4.99255	0.925685		4.99255	0.926613		4.99255	0.928458		4.99255	0.928781		4.99255	0.929433		4.99255	0.929405		4.99255	0.932039		4.99255	0.935015		4.99255	0.921205
5.06706	0.922311		5.06706	0.921852		5.06706	0.92137		5.06706	0.919678		5.06706	0.919964		5.06706	0.922121		5.06706	0.924086		5.06706	0.922405		5.06706	0.924902		5.06706	0.927511		5.06706	0.927577		5.06706	0.928399		5.06706	0.928986		5.06706	0.929339		5.06706	0.931059		5.06706	0.934338		5.06706	0.921551
5.14158	0.922236		5.14158	0.920509		5.14158	0.920277		5.14158	0.919678		5.14158	0.920613		5.14158	0.920595		5.14158	0.923852		5.14158	0.921729		5.14158	0.924019		5.14158	0.925813		5.14158	0.927926		5.14158	0.928794		5.14158	0.927842		5.14158	0.928634		5.14158	0.931048		5.14158	0.933863		5.14158	0.921798
5.21609	0.921824		5.21609	0.920886		5.21609	0.920349		5.21609	0.919566		5.21609	0.919964		5.21609	0.920578		5.21609	0.923872		5.21609	0.922352		5.21609	0.924028		5.21609	0.926839		5.21609	0.927394		5.21609	0.928007		5.21609	0.928081		5.21609	0.927908		5.21609	0.931229		5.21609	0.93491		5.21609	0.922199
5.29061	0.921527		5.29061	0.920265		5.29061	0.919728		5.29061	0.918166		5.29061	0.919574		5.29061	0.921218		5.29061	0.923043		5.29061	0.920759		5.29061	0.923494		5.29061	0.925076		5.29061	0.926466		5.29061	0.926796		5.29061	0.927621		5.29061	0.927958		5.29061	0.929693		5.29061	0.933178		5.29061	0.92038
5.36512	0.920725		5.36512	0.919909		5.36512	0.920134		5.36512	0.918448		5.36512	0.919168		5.36512	0.919565		5.36512	0.923442		5.36512	0.921683		5.36512	0.923276		5.36512	0.925095		5.36512	0.926043		5.36512	0.927423		5.36512	0.926802		5.36512	0.92748		5.36512	0.929537		5.36512	0.933189		5.36512	0.920886
5.43964	0.919963		5.43964	0.919679		5.43964	0.919984		5.43964	0.918371		5.43964	0.918753		5.43964	0.919392		5.43964	0.921334		5.43964	0.920209		5.43964	0.922478		5.43964	0.924757		5.43964	0.925206		5.43964	0.927358		5.43964	0.926522		5.43964	0.927202		5.43964	0.928698		5.43964	0.932814		5.43964	0.920006
5.51415	0.920411		5.51415	0.919273		5.51415	0.9197		5.51415	0.917816		5.51415	0.917781		5.51415	0.918878		5.51415	0.922046		5.51415	0.921126		5.51415	0.922536		5.51415	0.924757		5.51415	0.925764		5.51415	0.925775		5.51415	0.926871		5.51415	0.926859		5.51415	0.928813		5.51415	0.932768		5.51415	0.919406
5.58867	0.91921		5.58867	0.918547		5.58867	0.918744		5.58867	0.917305		5.58867	0.917728		5.58867	0.919649		5.58867	0.921022		5.58867	0.920639		5.58867	0.922398		5.58867	0.923682		5.58867	0.925325		5.58867	0.926225		5.58867	0.926097		5.58867	0.926175		5.58867	0.928278		5.58867	0.932638		5.58867	0.920065
5.66319	0.920179		5.66319	0.918314		5.66319	0.918097		5.66319	0.916737		5.66319	0.917623		5.66319	0.918271		5.66319	0.921428		5.66319	0.919787		5.66319	0.921672		5.66319	0.924628		5.66319	0.924757		5.66319	0.924355		5.66319	0.926783		5.66319	0.92553		5.66319	0.92805		5.66319	0.931605		5.66319	0.919233
5.7377	0.918919		5.7377	0.917986		5.7377	0.916902		5.7377	0.916678		5.7377	0.917674		5.7377	0.918337		5.7377	0.921056		5.7377	0.919058		5.7377	0.920969		5.7377	0.922512		5.7377	0.925089		5.7377	0.925221		5.7377	0.925246		5.7377	0.924629		5.7377	0.927559		5.7377	0.931041		5.7377	0.919511
5.81222	0.918478		5.81222	0.91618		5.81222	0.91801		5.81222	0.916407		5.81222	0.916591		5.81222	0.917457		5.81222	0.920657		5.81222	0.91877		5.81222	0.920716		5.81222	0.92276		5.81222	0.923853		5.81222	0.924331		5.81222	0.925035		5.81222	0.924817		5.81222	0.927817		5.81222	0.930593		5.81222	0.917309
5.88673	0.918659		5.88673	0.917213		5.88673	0.916781		5.88673	0.916425		5.88673	0.916602		5.88673	0.917129		5.88673	0.919104		5.88673	0.918693		5.88673	0.920391		5.88673	0.922363		5.88673	0.923789		5.88673	0.9233		5.88673	0.923588		5.88673	0.923972		5.88673	0.926646		5.88673	0.930558		5.88673	0.917867
5.96125	0.918585		5.96125	0.917262		5.96125	0.917184		5.96125	0.91567		5.96125	0.916179		5.96125	0.917362		5.96125	0.919764		5.96125	0.918856		5.96125	0.919474		5.96125	0.92169		5.96125	0.923028		5.96125	0.923499		5.96125	0.92407		5.96125	0.924672		5.96125	0.926591		5.96125	0.928858		5.96125	0.917782
6.03576	0.918749		6.03576	0.915671		6.03576	0.917292		6.03576	0.916405		6.03576	0.915249		6.03576	0.917523		6.03576	0.920344		6.03576	0.917925		6.03576	0.919348		6.03576	0.921531		6.03576	0.922827		6.03576	0.923926		6.03576	0.923493		6.03576	0.924011		6.03576	0.926775		6.03576	0.929889		6.03576	0.917082
6.11028	0.917532		6.11028	0.916178		6.11028	0.916618		6.11028	0.914987		6.11028	0.91633		6.11028	0.916596		6.11028	0.919473		6.11028	0.918387		6.11028	0.919639		6.11028	0.921135		6.11028	0.922877		6.11028	0.92391		6.11028	0.923774		6.11028	0.923681		6.11028	0.926369		6.11028	0.929236		6.11028	0.917307
6.18479	0.918209		6.18479	0.916182		6.18479	0.916653		6.18479	0.914206		6.18479	0.915369		6.18479	0.916641		6.18479	0.919079		6.18479	0.917823		6.18479	0.919064		6.18479	0.921004		6.18479	0.923452		6.18479	0.923468		6.18479	0.923338		6.18479	0.92362		6.18479	0.925159		6.18479	0.928993		6.18479	0.917465
6.25931	0.917013		6.25931	0.915889		6.25931	0.915924		6.25931	0.914417		6.25931	0.914685		6.25931	0.916292		6.25931	0.919045		6.25931	0.917565		6.25931	0.919268		6.25931	0.920534		6.25931	0.922133		6.25931	0.922706		6.25931	0.924634		6.25931	0.923208		6.25931	0.925198		6.25931	0.929031		6.25931	0.916399
6.33383	0.916871		6.33383	0.914697		6.33383	0.915546		6.33383	0.914349		6.33383	0.91425		6.33383	0.915393		6.33383	0.919694		6.33383	0.916316		6.33383	0.918188		6.33383	0.91989		6.33383	0.921279		6.33383	0.922502		6.33383	0.922939		6.33383	0.921951		6.33383	0.924128		6.33383	0.928758		6.33383	0.916246
6.40834	0.917314		6.40834	0.914718		6.40834	0.915798		6.40834	0.913517		6.40834	0.913169		6.40834	0.916632		6.40834	0.918306		6.40834	0.916692		6.40834	0.917715		6.40834	0.919301		6.40834	0.920596		6.40834	0.92256		6.40834	0.921939		6.40834	0.921673		6.40834	0.923837		6.40834	0.927582		6.40834	0.915718
6.48286	0.916347		6.48286	0.914147		6.48286	0.915093		6.48286	0.913347		6.48286	0.913784		6.48286	0.915161		6.48286	0.918452		6.48286	0.91555		6.48286	0.916853		6.48286	0.919962		6.48286	0.920921		6.48286	0.92054		6.48286	0.921564		6.48286	0.921731		6.48286	0.924249		6.48286	0.928138		6.48286	0.914773
6.55737	0.916176		6.55737	0.914307		6.55737	0.914004		6.55737	0.913131		6.55737	0.914148		6.55737	0.914273		6.55737	0.917737		6.55737	0.915771		6.55737	0.917528		6.55737	0.919437		6.55737	0.920067		6.55737	0.921498		6.55737	0.920604		6.55737	0.921528		6.55737	0.92359		6.55737	0.927946		6.55737	0.916003
6.63189	0.915591		6.63189	0.914171		6.63189	0.914607		6.63189	0.913169		6.63189	0.912701		6.63189	0.914102		6.63189	0.916725		6.63189	0.916377		6.63189	0.917242		6.63189	0.918104		6.63189	0.921983		6.63189	0.921809		6.63189	0.921399		6.63189	0.920131		6.63189	0.923096		6.63189	0.926349		6.63189	0.915451
6.7064	0.916196		6.7064	0.913714		6.7064	0.91346		6.7064	0.912621		6.7064	0.913024		6.7064	0.913973		6.7064	0.915873		6.7064	0.91594		6.7064	0.917028		6.7064	0.918812		6.7064	0.919833		6.7064	0.921066		6.7064	0.921043		6.7064	0.920569		6.7064	0.922756		6.7064	0.92643		6.7064	0.91514
[truncated: 229 more rows]

## Sheet: Sheet7
L-WT/Z-W43A
[truncated: 400 more rows]

## Sheet: Sheet8
L-WT/Z-R36A&W43A
[truncated: 400 more rows]

## Sheet: Sheet10
L-F688A/Z-WT
[truncated: 400 more rows]

## Sheet: Sheet9
L-F1377A/Z-WT
[truncated: 400 more rows]

[truncated: 3 more sheets: Sheet11, Sheet12, Sheet13]
